# Supplementary material for: Dengue infection modulates locomotion and host seeking in Aedes aegypti
Source: PLoS Negl Trop Dis. 2020 Sep 10;14(9):e0008531. doi: 10.1371/journal.pntd.0008531 (PMC7482838; doi:10.1371/journal.pntd.0008531)
Supplement: S1 Table — Lists the total number of reads, mapped reads (%), transcripts and reliably detected transcripts (threshold > 1 TPM) for the transcriptomes of each of the biological replicates of non-infected, and females identified as having low (Low) and high (High) levels of DENV-1 infection at 14 days post-infection (dpi). (XLSX) [file pntd.0008531.s004.xlsx]

## Sheet: Sheet1
Sample ID	Level of infection	Total Reads	Total Mapped	Total Transcripts	Total Reliably
			Reads (%)		Expressed Transcripts
Infected L1	Low	18962976	65.94	19241	17263
Infected L2	Low	19246966	65.31	19241	17092
Infected L4	Low	21592476	67.09	19241	16755
Infected L3	Low	23019150	70.73	19241	17266
Infected L5	Low	25286184	63.96	19241	15507
Infected H3	High	9750994	67.8	19241	16067
Infected H4	High	17686408	64.57	19241	16872
Infected H5	High	18267388	61.63	19241	16451
Control C1	Non-infected	18502466	66.68	19241	16510
Control C2	Non-infected	16012276	55.67	19241	16489
Control C3	Non-infected	18727632	55.1	19241	16798
Control C4	Non-infected	9838470	57.09	19241	15292
Control C5	Non-infected	18302736	51.28	19241	16138
Control C6	Non-infected	15869510	61.85	19241	16797
Control C7	Non-infected	16845226	84.95	19241	16229
Control C8	Non-infected	13357982	57.18	19241	17277
