# Supplementary material for: Dengue infection modulates locomotion and host seeking in Aedes aegypti
Source: PLoS Negl Trop Dis. 2020 Sep 10;14(9):e0008531. doi: 10.1371/journal.pntd.0008531 (PMC7482838; doi:10.1371/journal.pntd.0008531)
Supplement: S1 Data — (XLSX) [file pntd.0008531.s005.xlsx]

## Sheet: Sheet1
Differentially abundant between levels of infection																			from Gaburro et al., 2018
Non-infected vs Low-infected						Non-infected vs High-infected						Low-infected vs High-infected							AAEL007293	cAMP-dependent protein kinase catalytic subunit
Vectorbase ID	Low-infected	Non-infected	Non-infected > Low-infected	Non-infected < Low-infected		Vectorbase ID	High-infected	Non-infected	Non-infected > High-infected	Non-infected < High-infected		Vectorbase ID	High-infected	Low-infected	High-infected > Low-infected	High-infected < Low-infected			AAEL011837	cAMP-dependent protein kinase catalytic subunit
AAEL002357	0.484728	0.555351	1	0		AAEL019737	1.00299	0.843268	0	1		AAEL019737	1.00299	0.880509	1	0			AAEL001976	cAMP-dependent protein kinase catalytic subunit
AAEL026253	1.22395	1.248	1	0		AAEL007662	0.314498	0.651866	1	0		AAEL027790	0.629827	0.658517	0	1			AAEL019956	cAMP-dependent protein kinase catalytic subunit
AAEL007268	1.29435	1.29021	0	1		AAEL007651	1.50929	1.57359	1	0		AAEL007651	1.50929	1.67733	0	1			AAEL015314	cAMP-dependent protein kinase type ii regulatory subunit
AAEL013684	1.48031	1.45829	0	1		AAEL017391	1.8255	1.75467	0	1		AAEL012595	0.746431	0.194016	1	0
AAEL019586	1.55293	1.46092	0	1		AAEL008398	0.530752	0.0757692	0	1		AAEL012595	0.746431	0.194016	1	0			AAEL013823	calcium/calmodulin dependent protein kinase ii
AAEL019586	1.55293	1.46092	0	1		AAEL020264	0.543603	0.122126	0	1		AAEL017391	1.8255	1.88099	0	1			AAEL013823	calcium/calmodulin dependent protein kinase ii
AAEL026449	0.997828	0.796472	0	1		AAEL010933	0.194021	0.966273	1	0		AAEL013653	1.37884	1.48657	0	1			AAEL010804	calcium/calmodulin-dependent protein kinase kinase
AAEL021554	0.86393	0.79965	0	1		AAEL024953	0.574884	0.693604	1	0		AAEL027821	1.3975	1.43304	0	1			AAEL027111	calcium/calmodulin-dependent protein kinase type 1 (camki)
AAEL009874	0.85913	0.797104	0	1		AAEL002554	0.240878	0.382982	1	0		AAEL019980	1.27512	0.70631	1	0			AAEL011441	calcium/calmodulin-dependent protein kinase type 1 (camki)
AAEL004236	0.467512	0.700222	1	0		AAEL027273	0.106715	0.179466	1	0		AAEL005440	0.952946	0.51839	1	0			AAEL012326	calmodulin
AAEL027589	0.36485	0.628878	1	0		AAEL000079	1.48635	1.36936	0	1		AAEL009869	1.55343	1.57249	0	1			AAEL011979	calmodulin
AAEL021618	1.00887	0.926477	0	1		AAEL002879	0.675969	0.796453	1	0		AAEL009874	0.592534	0.85913	0	1			AAEL006921	calmodulin
AAEL010933	1.21573	0.966273	0	1		AAEL010408	0.300486	0	0	1		AAEL004236	0.554354	0.467512	1	0			AAEL005891	calmodulin
AAEL004689	1.5816	1.40087	0	1		AAEL012062	1.39496	1.21941	0	1		AAEL022328	0.581531	0.236597	1	0			AAEL005222	calmodulin
AAEL001060	1.03453	0.918666	0	1		AAEL013846	0.848519	0.90556	1	0		AAEL003026	0.605597	0.853687	0	1			AAEL014235	calmodulin, putative
AAEL017329	1.73654	1.72541	0	1		AAEL020631	0.932597	0.0900199	0	1		AAEL025404	1.15584	0.425202	1	0
AAEL011329	1.09736	1.09649	0	1		AAEL005071	1.17087	1.1792	1	0		AAEL009515	1.48269	1.24718	1	0			AAEL004544	synapsin
AAEL000079	1.49761	1.36936	0	1		AAEL023547	0.544128	0.207703	0	1		AAEL005507	1.44122	1.31023	1	0
AAEL020340	1.50863	1.32381	0	1		AAEL005211	1.48878	1.58271	1	0		AAEL013826	1.38418	0.876971	1	0
AAEL019513	1.26343	1.22212	0	1		AAEL008480	1.05525	0.211381	0	1		AAEL008010	0.695963	0.165474	1	0								1090016773	50	54500838650
AAEL019848	1.45024	1.5796	1	0		AAEL019443	1.04702	0.360312	0	1		AAEL018334	1.39497	1.00571	1	0
AAEL009072	1.48237	1.40541	0	1		AAEL014578	0.439633	0.101279	0	1		AAEL006071	0.606102	0.675359	0	1								19763	2000	39526000
AAEL008480	0.871881	0.211381	0	1		AAEL024066	1.77166	0.735051	0	1		AAEL018187	1.51412	1.60166	0	1
AAEL008471	0.638551	1.13655	1	0		AAEL000729	1.73697	1.6874	0	1		AAEL024953	0.574884	0.38576	1	0										1378.86
AAEL001557	0.99209	0.321585	0	1		AAEL000723	0.877153	0.263498	0	1		AAEL002554	0.240878	0.534658	0	1
AAEL004591	0.478901	0.5305	1	0		AAEL018267	0.566068	0.410583	0	1		AAEL002560	1.61791	1.52232	1	0
AAEL004592	1.54433	1.53745	0	1		AAEL019694	1.75099	1.58681	0	1		AAEL008334	1.11549	1.27729	0	1
AAEL022661	0.676984	0	0	1		AAEL019740	1.39056	1.31877	0	1		AAEL027273	0.106715	0.0862728	1	0
AAEL019939	1.29255	1.18056	0	1		AAEL024195	1.09694	1.4723	1	0		AAEL018306	0.624097	1.08708	0	1
AAEL014578	0.674127	0.101279	0	1		AAEL020265	1.39719	0.547736	0	1		AAEL002879	0.675969	0.440956	1	0
AAEL024066	1.77536	0.735051	0	1		AAEL015118	1.19242	1.101	0	1		AAEL006120	1.2971	0.833316	1	0
AAEL000729	0.973909	1.6874	1	0		AAEL015118	1.19242	1.101	0	1		AAEL012062	1.39496	0.551458	1	0
AAEL000729	0.973909	1.6874	1	0		AAEL023413	0.244933	0.115793	0	1		AAEL012062	1.39496	0.551458	1	0
AAEL006552	1.26993	1.31391	1	0		AAEL019604	1.14133	0.612326	0	1		AAEL019848	1.57378	1.45024	1	0
AAEL019451	0.430998	0	0	1		AAEL012203	0.730997	0.891158	1	0		AAEL019685	1.18648	0.27452	1	0
AAEL005255	1.2802	1.13579	0	1		AAEL023676	0.531914	0.987059	1	0		AAEL005071	1.17087	1.07677	1	0
AAEL021805	1.24216	1.11378	0	1		AAEL013452	1.71026	1.69568	0	1		AAEL010576	0.806764	1.01948	0	1
AAEL019888	0.828623	0.527149	0	1		AAEL023512	0.19057	0.100466	0	1		AAEL023547	0.544128	0.0954243	1	0
AAEL024195	1.40648	1.4723	1	0		AAEL011216	0.415973	0.190947	0	1		AAEL009932	0.269853	0.171466	1	0
AAEL019863	0.802693	0.748878	0	1		AAEL003063	1.26435	1.26794	1	0		AAEL005211	1.48878	1.67674	0	1
AAEL023658	0.648771	0.489101	0	1		AAEL002392	0.648788	1.06009	1	0		AAEL022497	2.07882	2.13462	0	1
AAEL020265	0.799464	0.547736	0	1		AAEL008641	0.563895	0.677437	1	0		AAEL015593	1.06214	0.67086	1	0
AAEL015118	1.11773	1.101	0	1		AAEL008639	0.988777	0.87246	0	1		AAEL003466	0.668817	0.0785394	1	0
AAEL018234	0.819516	0.859409	1	0		AAEL021748	0.752076	0.38881	0	1		AAEL024411	1.05248	0.411911	1	0
AAEL010974	0.212892	0.561272	1	0		AAEL009428	0.276005	0.576672	1	0		AAEL008471	1.46845	0.638551	1	0
AAEL023676	0.783816	0.987059	1	0		AAEL005392	0.874794	0.150072	0	1		AAEL001549	1.45534	1.46097	0	1
AAEL013452	1.62547	1.69568	1	0		AAEL009062	1.06356	0.998773	0	1		AAEL010109	1.45451	0.621089	1	0
AAEL010373	1.19805	1.18811	0	1		AAEL021798	0.558863	0	0	1		AAEL001742	0.722111	0	1	0
AAEL023512	0.145882	0.100466	0	1		AAEL019466	1.19645	0.616111	0	1		AAEL003097	0.32953	0.399621	0	1
AAEL018236	0.985751	1.01855	1	0		AAEL019466	1.19645	0.616111	0	1		AAEL014578	0.439633	0.674127	0	1
AAEL002392	1.22239	1.06009	0	1		AAEL018159	1.09144	0.519476	0	1		AAEL009213	0.623668	0.860149	0	1
AAEL008641	0.79286	0.677437	0	1		AAEL000370	0.980931	1.29757	1	0		AAEL000747	0.710961	0.919035	0	1
AAEL008641	0.79286	0.677437	0	1		AAEL019833	0.659484	0.473404	0	1		AAEL006552	1.20777	1.26993	0	1
AAEL020969	0.650156	0.384954	0	1		AAEL003326	0.151106	0.459139	1	0		AAEL018699	1.30915	1.37941	0	1
AAEL000256	1.46158	0.974889	0	1		AAEL027483	0.5973	0.411901	0	1		AAEL011051	0.85607	0.92597	0	1
AAEL014355	1.34289	1.27417	0	1		AAEL027483	0.5973	0.411901	0	1		AAEL009736	0.348574	0.332417	1	0
AAEL018032	1.18321	1.12363	0	1		AAEL009334	0.473367	1.02702	1	0		AAEL000281	0.985013	0.520015	1	0
AAEL004936	0	0.412987	1	0		AAEL027350	0.205317	0.389148	1	0		AAEL011506	0.803445	0.186495	1	0
AAEL004936	0	0.412987	1	0		AAEL019793	1.40225	1.12994	0	1		AAEL001677	2.94282	2.71425	1	0
AAEL023902	1.5938	1.45431	0	1		AAEL019578	1.25244	1.12313	0	1		AAEL019865	0.594421	1.40237	0	1
AAEL004520	0.263027	0.227959	0	1		AAEL007845	2.3127	2.36026	1	0		AAEL024195	1.09694	1.40648	0	1
AAEL019825	0.986359	0.884023	0	1		AAEL007845	2.3127	2.36026	1	0		AAEL003594	0.266676	0.296602	0	1
AAEL012929	1.76501	1.69124	0	1		AAEL027150	1.083	0.871648	0	1		AAEL015118	1.19242	1.11773	1	0
AAEL012930	1.19264	1.10673	0	1		AAEL010061	0.124304	0.148855	1	0		AAEL020878	0.388038	0.279025	1	0
AAEL013253	0.528219	0.657509	1	0		AAEL000564	0.990199	0.269023	0	1		AAEL019528	1.31889	1.21096	1	0
AAEL027483	0.238538	0.411901	1	0		AAEL019814	1.07867	0.621052	0	1		AAEL010974	0.762707	0.212892	1	0
AAEL009334	0.914953	1.02702	1	0		AAEL005544	1.07267	0.385457	0	1		AAEL023676	0.531914	0.783816	0	1
AAEL005023	1.47827	0.534902	0	1		AAEL021284	0.747743	0.988747	1	0		AAEL013128	1.4282	1.83792	0	1
AAEL007845	2.45591	2.36026	0	1		AAEL019625	1.40655	1.25647	0	1		AAEL013128	1.4282	1.83792	0	1
AAEL006522	1.72276	1.60385	0	1		AAEL021746	1.09869	1.23277	1	0		AAEL010373	1.30467	1.19805	1	0
AAEL006522	1.72276	1.60385	0	1		AAEL021746	1.09869	1.23277	1	0		AAEL012187	0.866145	0.796756	1	0
AAEL006522	1.72276	1.60385	0	1		AAEL019758	1.36667	1.22	0	1		AAEL003728	0.926207	0.186697	1	0
AAEL006012	0.738153	0.925679	1	0		AAEL017280	0.884222	0.911294	1	0		AAEL001361	0.772166	0.902593	0	1
AAEL025410	2.35523	2.15646	0	1		AAEL009280	23.5667	5.66	0	1		AAEL027494	0.487905	0.0825358	1	0
AAEL006847	1.79388	1.7162	0	1		AAEL005712	1.35051	0.818824	0	1		AAEL003063	1.26435	1.28312	0	1
AAEL018125	0.812782	1.1038	1	0		AAEL008574	1.64607	0.548744	0	1		AAEL002392	0.648788	1.22239	0	1
AAEL009381	0.734002	0.70852	0	1		AAEL001939	0.86353	0.278854	0	1		AAEL008641	0.563895	0.79286	0	1
AAEL010061	0.277369	0.148855	0	1		AAEL018288	0.195154	0.498795	1	0		AAEL018152	0.873188	1.31917	0	1
AAEL000564	0.631787	0.269023	0	1		AAEL006776	0.9858	0.654305	0	1		AAEL011106	1.5771	1.74489	0	1
AAEL002995	1.20727	1.17273	0	1		AAEL028237	0.777186	0.163748	0	1		AAEL021748	0.752076	0.591763	1	0
AAEL019683	0.209611	0.432703	1	0		AAEL008260	1.41464	1.49239	1	0		AAEL009428	0.276005	0.41745	0	1
AAEL023104	0.501096	0.644506	1	0		AAEL003953	1.45718	1.31609	0	1		AAEL009428	0.276005	0.41745	0	1
AAEL005544	0.998193	0.385457	0	1		AAEL025268	0.610266	0.0769938	0	1		AAEL003162	1.02132	0.540583	1	0
AAEL021284	0.955644	0.988747	1	0		AAEL019855	1.56199	1.30119	0	1		AAEL004743	1.35361	1.42805	0	1
AAEL007539	0.334899	0.501229	1	0		AAEL019449	1.08553	1.32285	1	0		AAEL007271	1.11236	0.309032	1	0
AAEL027774	0.352311	0.416559	1	0		AAEL012410	1.14898	0.90593	0	1		AAEL023692	1.74742	1.07271	1	0
AAEL019758	1.39571	1.22	0	1		AAEL011737	0.857627	1.36741	1	0		AAEL007951	1.74402	1.09765	1	0
AAEL027340	0.502275	0.523191	1	0		AAEL026939	0.880422	1.02009	1	0		AAEL007187	0.926563	1.1868	0	1
AAEL019925	0.0862728	0.137736	1	0		AAEL010869	0.216555	0.902555	1	0		AAEL019833	0.659484	0.768057	0	1
AAEL009173	0.754827	0.775469	1	0		AAEL003432	0.60238	1.05799	1	0		AAEL005347	0.122452	0.259254	0	1
AAEL002125	0.182195	0.163493	0	1		AAEL023107	1.39247	1.37895	0	1		AAEL001803	0.310825	0.322191	0	1
AAEL014227	0.676657	0.759728	1	0		AAEL005464	0.947551	0.406373	0	1		AAEL004731	1.05898	0.417248	1	0
AAEL009821	0.326588	0.789443	1	0		AAEL020625	1.21679	0.413902	0	1		AAEL012267	1.42616	0.77798	1	0
AAEL009691	0.826196	0.418972	0	1		AAEL007258	1.20123	1.19844	0	1		AAEL010120	1.20814	0.70562	1	0
AAEL019940	0.0764034	0.13526	1	0		AAEL007258	1.20123	1.19844	0	1		AAEL027483	0.5973	0.238538	1	0
AAEL018354	1.15312	0.84856	0	1		AAEL021447	0.269178	0.591054	1	0		AAEL027483	0.5973	0.238538	1	0
AAEL005843	1.78919	1.5257	0	1		AAEL020244	1.08474	0	0	1		AAEL017368	1.59177	1.61972	0	1
AAEL023611	0.769321	0.845483	1	0		Total			36	61		AAEL007240	1.40646	1.55918	0	1
AAEL008574	0.844472	0.548744	0	1								AAEL002235	0.374593	0.224993	1	0
AAEL008390	0.954609	0.94152	0	1								AAEL019793	1.40225	1.23205	1	0
AAEL025762	1.33518	1.2933	0	1								AAEL011898	0.760916	0.197444	1	0
AAEL002819	0.651617	0.927832	1	0								AAEL019578	1.25244	1.37181	0	1
AAEL006776	0.115728	0.654305	1	0								AAEL020638	1.31544	1.18757	1	0
AAEL028237	0.706384	0.163748	0	1								AAEL007845	2.3127	2.45591	0	1
AAEL004669	1.96258	1.92557	0	1								AAEL007845	2.3127	2.45591	0	1
AAEL019855	1.50502	1.30119	0	1								AAEL009380	1.26647	0.623049	1	0
AAEL013228	1.30186	1.11117	0	1								AAEL011650	1.74056	1.71004	1	0
AAEL021227	0.776048	0.435503	0	1								AAEL017080	0.946662	0.196182	1	0
AAEL007065	2.03641	1.9831	0	1								AAEL000981	1.00488	1.23107	0	1
AAEL013713	0.508383	0.281099	0	1								AAEL005356	0.748907	0.784654	0	1
AAEL006035	0.181051	0.122557	0	1								AAEL014378	1.88179	1.93007	0	1
AAEL006032	0.970466	1.0708	1	0								AAEL007134	1.33232	0.0234543	1	0
AAEL023266	1.5955	1.41287	0	1								AAEL027694	0.796252	0.615522	1	0
AAEL021301	1.37237	1.48901	1	0								AAEL019500	0.780468	0.837749	0	1
AAEL020123	1.36198	1.35738	0	1								AAEL019625	1.40655	1.44107	0	1
AAEL018700	0.358534	0.714809	1	0								AAEL000090	0.721211	0.824231	0	1
AAEL003837	0.240558	0.156771	0	1								AAEL004480	0.8241	0.394223	1	0
AAEL003432	1.07728	1.05799	0	1								AAEL021746	1.09869	1.43774	0	1
AAEL003430	0.272451	0.512984	1	0								AAEL021746	1.09869	1.43774	0	1
AAEL023107	1.51472	1.37895	0	1								AAEL019758	1.36667	1.39571	0	1
AAEL006855	1.35371	0.998913	0	1								AAEL017280	0.884222	0.901091	0	1
AAEL006876	0.608026	0.343525	0	1								AAEL026903	0.528088	0.379636	1	0
AAEL002317	0.0878665	0.170216	1	0								AAEL011469	0.254016	0.259421	0	1
AAEL005464	0.778481	0.406373	0	1								AAEL007805	0.817633	0.932378	0	1
AAEL020625	0.441521	0.413902	0	1								AAEL009700	1.73777	0.794717	1	0
AAEL007258	1.25174	1.19844	0	1								AAEL009702	1.27595	1.3849	0	1
AAEL004083	0.747854	0.680743	0	1								AAEL005599	0.137207	0.315849	0	1
AAEL027016	1.29481	0.735649	0	1								AAEL012071	1.2659	0.420615	1	0
AAEL021447	0.41015	0.591054	1	0								AAEL000488	0.805864	1.25712	0	1
AAEL021755	2.40559	2.18819	0	1								AAEL019925	0.196307	0.0862728	1	0
Total			43	87								AAEL002091	0.14217	0.0756796	1	0
												AAEL018313	0.990279	1.09003	0	1
												AAEL019404	1.20193	1.25057	0	1
												AAEL019622	0.787912	0.622487	1	0
												AAEL009280	23.5667	3.952	1	0
												AAEL009821	1.15075	0.326588	1	0
												AAEL000185	1.33596	1.43	0	1
												AAEL019982	1.15983	1.12769	1	0
												AAEL023611	0.604658	0.769321	0	1
												AAEL008574	1.64607	0.844472	1	0
												AAEL008389	1.25328	1.30531	0	1
												AAEL002835	0.640298	0.246937	1	0
												AAEL018288	0.195154	0.349073	0	1
												AAEL019556	1.22488	1.26668	0	1
												AAEL006776	0.9858	0.115728	1	0
												AAEL019697	1.75591	1.71032	1	0
												AAEL019699	1.48456	0.637079	1	0
												AAEL003953	1.45718	1.31488	1	0
												AAEL025268	0.610266	0.160143	1	0
												AAEL025268	0.610266	0.160143	1	0
												AAEL008739	1.21482	1.34201	0	1
												AAEL009754	0.727214	1.44717	0	1
												AAEL012410	1.14898	1.15761	0	1
												AAEL012410	1.14898	1.15761	0	1
												AAEL012409	1.74971	1.78766	0	1
												AAEL027978	0.184628	0.18263	1	0
												AAEL010749	1.29251	0.574173	1	0
												AAEL013102	0.642956	0.699952	0	1
												AAEL008144	1.20731	0.882578	1	0
												AAEL026939	0.880422	0.733521	1	0
												AAEL010869	0.216555	0.850866	0	1
												AAEL026355	1.38845	1.5127	0	1
												AAEL000967	0.807057	0.966649	0	1
												AAEL000970	0.984554	1.02739	0	1
												AAEL020625	1.21679	0.441521	1	0
												AAEL007258	1.20123	1.25174	0	1
												AAEL006330	0.773961	0.405534	1	0
												AAEL004083	0.833793	0.747854	1	0
												AAEL019570	0.257851	0.241035	1	0
												AAEL019594	1.17693	1.0096	1	0
												AAEL027189	0.756417	0.166502	1	0
												AAEL007404	1.22073	1.27817	0	1
												AAEL019561	0.698528	0.158198	1	0
												AAEL021447	0.269178	0.41015	0	1
												AAEL020244	1.08474	0.608929	1	0
												Total			92	83
													#N/A	#N/A
													#N/A	#N/A
													#N/A	#N/A
													#N/A	#N/A
													#N/A	#N/A
													#N/A	#N/A
													#N/A	#N/A
													#N/A	#N/A
													#N/A	#N/A
													#N/A	#N/A
													#N/A	#N/A
													#N/A	#N/A
													#N/A	#N/A
													#N/A	#N/A
													#N/A	#N/A
													#N/A	#N/A
													#N/A	#N/A
													#N/A	#N/A
													#N/A	#N/A
													#N/A	#N/A
													#N/A	#N/A
													#N/A	#N/A
													#N/A	#N/A
													#N/A	#N/A
													#N/A	#N/A
													#N/A	#N/A
													#N/A	#N/A
													#N/A	#N/A
													#N/A	#N/A
													#N/A	#N/A
													#N/A	#N/A
													#N/A	#N/A
													#N/A	#N/A
													#N/A	#N/A
													#N/A	#N/A
													#N/A	#N/A
													#N/A	#N/A
													#N/A	#N/A
													#N/A	#N/A
													#N/A	#N/A
													#N/A	#N/A
													#N/A	#N/A
													#N/A	#N/A
													#N/A	#N/A
													#N/A	#N/A
													#N/A	#N/A
													#N/A	#N/A
													#N/A	#N/A
													#N/A	#N/A
													#N/A	#N/A
													#N/A	#N/A
													#N/A	#N/A
													#N/A	#N/A
													#N/A	#N/A
													#N/A	#N/A
													#N/A	#N/A
													#N/A	#N/A
													#N/A	#N/A
													#N/A	#N/A
													#N/A	#N/A
													#N/A	#N/A
													#N/A	#N/A
													#N/A	#N/A
													#N/A	#N/A
													#N/A	#N/A
													#N/A	#N/A
													#N/A	#N/A
													#N/A	#N/A
													#N/A	#N/A
													#N/A	#N/A
													#N/A	#N/A
													#N/A	#N/A
													#N/A	#N/A
													#N/A	#N/A
													#N/A	#N/A
													#N/A	#N/A
													#N/A	#N/A
													#N/A	#N/A
													#N/A	#N/A
													#N/A	#N/A
													#N/A	#N/A
													#N/A	#N/A
													#N/A	#N/A
													#N/A	#N/A
													#N/A	#N/A
													#N/A	#N/A
													#N/A	#N/A
													#N/A	#N/A
													#N/A	#N/A
													#N/A	#N/A
													#N/A	#N/A
													#N/A	#N/A
													#N/A	#N/A
													#N/A	#N/A
													#N/A	#N/A
													#N/A	#N/A
													#N/A	#N/A
													#N/A	#N/A
													#N/A	#N/A
													#N/A	#N/A
													#N/A	#N/A
													#N/A	#N/A
													#N/A	#N/A
													#N/A	#N/A
													#N/A	#N/A
													#N/A	#N/A
													#N/A	#N/A
													#N/A	#N/A
													#N/A	#N/A
													#N/A	#N/A
													#N/A	#N/A
													#N/A	#N/A
													#N/A	#N/A
													#N/A	#N/A
													#N/A	#N/A
													#N/A	#N/A
													#N/A	#N/A
													#N/A	#N/A
													#N/A	#N/A
													#N/A	#N/A
													#N/A	#N/A
													#N/A	#N/A
													#N/A	#N/A
													#N/A	#N/A
													#N/A	#N/A
													#N/A	#N/A
													#N/A	#N/A
													#N/A	#N/A
													#N/A	#N/A
													#N/A	#N/A
													#N/A	#N/A
													#N/A	#N/A
													#N/A	#N/A
													#N/A	#N/A
													#N/A	#N/A
													#N/A	#N/A
													#N/A	#N/A
													#N/A	#N/A
													#N/A	#N/A
													#N/A	#N/A
													#N/A	#N/A
													#N/A	#N/A
													#N/A	#N/A
													#N/A	#N/A
													#N/A	#N/A
													#N/A	#N/A
													#N/A	#N/A
													#N/A	#N/A
													#N/A	#N/A
													#N/A	#N/A
													#N/A	#N/A
													#N/A	#N/A
													#N/A	#N/A
													#N/A	#N/A
													#N/A	#N/A
													#N/A	#N/A
													#N/A	#N/A
													#N/A	#N/A
													#N/A	#N/A
													#N/A	#N/A
													#N/A	#N/A
													#N/A	#N/A
													#N/A	#N/A
													#N/A	#N/A
													#N/A	#N/A
													#N/A	#N/A
													#N/A	#N/A
													#N/A	#N/A
													#N/A	#N/A
													#N/A	#N/A
													#N/A	#N/A
													#N/A	#N/A
													#N/A	#N/A
													#N/A	#N/A
													#N/A	#N/A
													#N/A	#N/A
													#N/A	#N/A
													#N/A	#N/A
													#N/A	#N/A
													#N/A	#N/A
													#N/A	#N/A
													#N/A	#N/A
													#N/A	#N/A
													#N/A	#N/A
													#N/A	#N/A
													#N/A	#N/A
													#N/A	#N/A
													#N/A	#N/A
													#N/A	#N/A
													#N/A	#N/A
													#N/A	#N/A
													#N/A	#N/A
													#N/A	#N/A
													#N/A	#N/A
													#N/A	#N/A
													#N/A	#N/A
													#N/A	#N/A
													#N/A	#N/A
													#N/A	#N/A
													#N/A	#N/A
													#N/A	#N/A
													#N/A	#N/A
													#N/A	#N/A
													#N/A	#N/A
													#N/A	#N/A
													#N/A	#N/A
													#N/A	#N/A
													#N/A	#N/A
													#N/A	#N/A
													#N/A	#N/A
													#N/A	#N/A
													#N/A	#N/A
													#N/A	#N/A
													#N/A	#N/A
													#N/A	#N/A
													#N/A	#N/A
													#N/A	#N/A
													#N/A	#N/A
													#N/A	#N/A
													#N/A	#N/A
													#N/A	#N/A
													#N/A	#N/A
													#N/A	#N/A
													#N/A	#N/A
													#N/A	#N/A
													#N/A	#N/A
													#N/A	#N/A
													#N/A	#N/A
													#N/A	#N/A
													#N/A	#N/A
													#N/A	#N/A
													#N/A	#N/A
													#N/A	#N/A
													#N/A	#N/A
													#N/A	#N/A
													#N/A	#N/A
													#N/A	#N/A
													#N/A	#N/A
													#N/A	#N/A
													#N/A	#N/A
													#N/A	#N/A
													#N/A	#N/A
													#N/A	#N/A
													#N/A	#N/A
													#N/A	#N/A
													#N/A	#N/A
													#N/A	#N/A
													#N/A	#N/A
													#N/A	#N/A
													#N/A	#N/A
													#N/A	#N/A
													#N/A	#N/A
													#N/A	#N/A
													#N/A	#N/A
													#N/A	#N/A
													#N/A	#N/A
													#N/A	#N/A
													#N/A	#N/A
													#N/A	#N/A
													#N/A	#N/A
													#N/A	#N/A
													#N/A	#N/A
													#N/A	#N/A
													#N/A	#N/A
													#N/A	#N/A
													#N/A	#N/A
													#N/A	#N/A
													#N/A	#N/A
													#N/A	#N/A
													#N/A	#N/A
													#N/A	#N/A
													#N/A	#N/A
													#N/A	#N/A
													#N/A	#N/A
													#N/A	#N/A
													#N/A	#N/A
													#N/A	#N/A
													#N/A	#N/A
													#N/A	#N/A
													#N/A	#N/A
													#N/A	#N/A
													#N/A	#N/A
													#N/A	#N/A
													#N/A	#N/A
													#N/A	#N/A
													#N/A	#N/A
													#N/A	#N/A
													#N/A	#N/A
													#N/A	#N/A
													#N/A	#N/A
													#N/A	#N/A
													#N/A	#N/A
													#N/A	#N/A
													#N/A	#N/A
													#N/A	#N/A
													#N/A	#N/A
													#N/A	#N/A
													#N/A	#N/A
													#N/A	#N/A
													#N/A	#N/A
													#N/A	#N/A
													#N/A	#N/A
													#N/A	#N/A
													#N/A	#N/A
													#N/A	#N/A
													#N/A	#N/A
													#N/A	#N/A
													#N/A	#N/A
													#N/A	#N/A
													#N/A	#N/A
													#N/A	#N/A
													#N/A	#N/A
													#N/A	#N/A
													#N/A	#N/A
													#N/A	#N/A
													#N/A	#N/A
													#N/A	#N/A
													#N/A	#N/A
													#N/A	#N/A
													#N/A	#N/A
													#N/A	#N/A
													#N/A	#N/A
													#N/A	#N/A
													#N/A	#N/A
													#N/A	#N/A
													#N/A	#N/A
													#N/A	#N/A
													#N/A	#N/A
													#N/A	#N/A
													#N/A	#N/A
													#N/A	#N/A
													#N/A	#N/A
													#N/A	#N/A
													#N/A	#N/A
													#N/A	#N/A
													#N/A	#N/A
													#N/A	#N/A
													#N/A	#N/A
													#N/A	#N/A
													#N/A	#N/A
													#N/A	#N/A
													#N/A	#N/A
													#N/A	#N/A
													#N/A	#N/A
													#N/A	#N/A
													#N/A	#N/A
													#N/A	#N/A
													#N/A	#N/A
													#N/A	#N/A
													#N/A	#N/A
													#N/A	#N/A
													#N/A	#N/A
													#N/A	#N/A
													#N/A	#N/A
													#N/A	#N/A
													#N/A	#N/A
													#N/A	#N/A
													#N/A	#N/A
													#N/A	#N/A
													#N/A	#N/A
													#N/A	#N/A
													#N/A	#N/A
													#N/A	#N/A
													#N/A	#N/A
													#N/A	#N/A
													#N/A	#N/A
													#N/A	#N/A
													#N/A	#N/A
													#N/A	#N/A
													#N/A	#N/A
													#N/A	#N/A
													#N/A	#N/A
													#N/A	#N/A
													#N/A	#N/A
													#N/A	#N/A
													#N/A	#N/A
													#N/A	#N/A
													#N/A	#N/A
													#N/A	#N/A
													#N/A	#N/A
													#N/A	#N/A
													#N/A	#N/A
													#N/A	#N/A
													#N/A	#N/A
													#N/A	#N/A
													#N/A	#N/A
													#N/A	#N/A
													#N/A	#N/A
													#N/A	#N/A
													#N/A	#N/A
													#N/A	#N/A
													#N/A	#N/A
													#N/A	#N/A
													#N/A	#N/A
													#N/A	#N/A
													#N/A	#N/A
													#N/A	#N/A
													#N/A	#N/A
													#N/A	#N/A
													#N/A	#N/A
													#N/A	#N/A
													#N/A	#N/A
													#N/A	#N/A
													#N/A	#N/A
													#N/A	#N/A
													#N/A	#N/A
													#N/A	#N/A
													#N/A	#N/A
													#N/A	#N/A
													#N/A	#N/A
													#N/A	#N/A
													#N/A	#N/A
													#N/A	#N/A
													#N/A	#N/A
													#N/A	#N/A
													#N/A	#N/A
													#N/A	#N/A
													#N/A	#N/A
													#N/A	#N/A
													#N/A	#N/A
													#N/A	#N/A
													#N/A	#N/A
													#N/A	#N/A
													#N/A	#N/A
													#N/A	#N/A
													#N/A	#N/A
													#N/A	#N/A
													#N/A	#N/A
													#N/A	#N/A
													#N/A	#N/A
													#N/A	#N/A
													#N/A	#N/A
													#N/A	#N/A
													#N/A	#N/A
													#N/A	#N/A
													#N/A	#N/A
													#N/A	#N/A
													#N/A	#N/A
													#N/A	#N/A
													#N/A	#N/A
													#N/A	#N/A
													#N/A	#N/A
													#N/A	#N/A
													#N/A	#N/A
													#N/A	#N/A
													#N/A	#N/A
													#N/A	#N/A
													#N/A	#N/A
													#N/A	#N/A
													#N/A	#N/A
													#N/A	#N/A
													#N/A	#N/A
													#N/A	#N/A
													#N/A	#N/A
													#N/A	#N/A
													#N/A	#N/A
													#N/A	#N/A
													#N/A	#N/A
													#N/A	#N/A
													#N/A	#N/A
													#N/A	#N/A
													#N/A	#N/A
													#N/A	#N/A
													#N/A	#N/A
													#N/A	#N/A
													#N/A	#N/A
													#N/A	#N/A
													#N/A	#N/A
													#N/A	#N/A
													#N/A	#N/A
													#N/A	#N/A
													#N/A	#N/A
													#N/A	#N/A
													#N/A	#N/A
													#N/A	#N/A
													#N/A	#N/A
													#N/A	#N/A
													#N/A	#N/A
													#N/A	#N/A
													#N/A	#N/A
													#N/A	#N/A
													#N/A	#N/A
													#N/A	#N/A
													#N/A	#N/A
													#N/A	#N/A
													#N/A	#N/A
													#N/A	#N/A
													#N/A	#N/A
													#N/A	#N/A
													#N/A	#N/A
													#N/A	#N/A
													#N/A	#N/A
													#N/A	#N/A
													#N/A	#N/A
													#N/A	#N/A
													#N/A	#N/A
													#N/A	#N/A
													#N/A	#N/A
													#N/A	#N/A
													#N/A	#N/A
													#N/A	#N/A
													#N/A	#N/A
													#N/A	#N/A
													#N/A	#N/A
													#N/A	#N/A
													#N/A	#N/A
													#N/A	#N/A
													#N/A	#N/A
													#N/A	#N/A
													#N/A	#N/A
													#N/A	#N/A
													#N/A	#N/A
													#N/A	#N/A
													#N/A	#N/A
													#N/A	#N/A
													#N/A	#N/A
													#N/A	#N/A
													#N/A	#N/A
													#N/A	#N/A
													#N/A	#N/A
													#N/A	#N/A
													#N/A	#N/A
													#N/A	#N/A
													#N/A	#N/A
													#N/A	#N/A
													#N/A	#N/A
													#N/A	#N/A
													#N/A	#N/A
													#N/A	#N/A
													#N/A	#N/A
													#N/A	#N/A
													#N/A	#N/A
													#N/A	#N/A
													#N/A	#N/A
													#N/A	#N/A
													#N/A	#N/A
													#N/A	#N/A
													#N/A	#N/A
													#N/A	#N/A
													#N/A	#N/A
													#N/A	#N/A
													#N/A	#N/A
													#N/A	#N/A
													#N/A	#N/A
													#N/A	#N/A
													#N/A	#N/A
													#N/A	#N/A
													#N/A	#N/A
													#N/A	#N/A
													#N/A	#N/A
													#N/A	#N/A
													#N/A	#N/A
													#N/A	#N/A
													#N/A	#N/A
													#N/A	#N/A
													#N/A	#N/A
													#N/A	#N/A
													#N/A	#N/A
													#N/A	#N/A
													#N/A	#N/A
													#N/A	#N/A
													#N/A	#N/A
													#N/A	#N/A
													#N/A	#N/A
													#N/A	#N/A
													#N/A	#N/A
													#N/A	#N/A
													#N/A	#N/A
													#N/A	#N/A
													#N/A	#N/A
													#N/A	#N/A
													#N/A	#N/A
													#N/A	#N/A
													#N/A	#N/A
													#N/A	#N/A
													#N/A	#N/A
													#N/A	#N/A
													#N/A	#N/A
													#N/A	#N/A
													#N/A	#N/A
													#N/A	#N/A
													#N/A	#N/A
													#N/A	#N/A
													#N/A	#N/A
													#N/A	#N/A
													#N/A	#N/A
													#N/A	#N/A
													#N/A	#N/A
													#N/A	#N/A
													#N/A	#N/A
													#N/A	#N/A
													#N/A	#N/A
													#N/A	#N/A
													#N/A	#N/A
													#N/A	#N/A
													#N/A	#N/A
													#N/A	#N/A
													#N/A	#N/A
													#N/A	#N/A
													#N/A	#N/A
													#N/A	#N/A
													#N/A	#N/A
													#N/A	#N/A
													#N/A	#N/A
													#N/A	#N/A
													#N/A	#N/A
													#N/A	#N/A
													#N/A	#N/A
													#N/A	#N/A
													#N/A	#N/A
													#N/A	#N/A
													#N/A	#N/A
													#N/A	#N/A
													#N/A	#N/A
													#N/A	#N/A
													#N/A	#N/A
													#N/A	#N/A
													#N/A	#N/A
													#N/A	#N/A
													#N/A	#N/A
													#N/A	#N/A
													#N/A	#N/A
													#N/A	#N/A
													#N/A	#N/A
													#N/A	#N/A
													#N/A	#N/A
													#N/A	#N/A
													#N/A	#N/A
													#N/A	#N/A
													#N/A	#N/A
													#N/A	#N/A
													#N/A	#N/A
													#N/A	#N/A
													#N/A	#N/A
													#N/A	#N/A
													#N/A	#N/A
													#N/A	#N/A
													#N/A	#N/A
													#N/A	#N/A
													#N/A	#N/A
													#N/A	#N/A
													#N/A	#N/A
													#N/A	#N/A
													#N/A	#N/A
													#N/A	#N/A
													#N/A	#N/A
													#N/A	#N/A
													#N/A	#N/A
													#N/A	#N/A
													#N/A	#N/A
													#N/A	#N/A
													#N/A	#N/A
													#N/A	#N/A
													#N/A	#N/A
													#N/A	#N/A
													#N/A	#N/A
													#N/A	#N/A
													#N/A	#N/A
													#N/A	#N/A
													#N/A	#N/A
													#N/A	#N/A
													#N/A	#N/A
													#N/A	#N/A
													#N/A	#N/A
													#N/A	#N/A
													#N/A	#N/A
													#N/A	#N/A
													#N/A	#N/A
													#N/A	#N/A
													#N/A	#N/A
													#N/A	#N/A
													#N/A	#N/A
													#N/A	#N/A
													#N/A	#N/A
													#N/A	#N/A
													#N/A	#N/A
													#N/A	#N/A
													#N/A	#N/A
													#N/A	#N/A
													#N/A	#N/A
													#N/A	#N/A
													#N/A	#N/A
													#N/A	#N/A
													#N/A	#N/A
													#N/A	#N/A
													#N/A	#N/A
													#N/A	#N/A
													#N/A	#N/A
													#N/A	#N/A
													#N/A	#N/A
													#N/A	#N/A
													#N/A	#N/A
													#N/A	#N/A
													#N/A	#N/A
													#N/A	#N/A
													#N/A	#N/A
													#N/A	#N/A
													#N/A	#N/A
													#N/A	#N/A
													#N/A	#N/A
													#N/A	#N/A
													#N/A	#N/A
													#N/A	#N/A
													#N/A	#N/A
													#N/A	#N/A
													#N/A	#N/A
													#N/A	#N/A
													#N/A	#N/A
													#N/A	#N/A
													#N/A	#N/A
													#N/A	#N/A
													#N/A	#N/A
													#N/A	#N/A
													#N/A	#N/A
													#N/A	#N/A
													#N/A	#N/A
													#N/A	#N/A
													#N/A	#N/A
													#N/A	#N/A
													#N/A	#N/A
													#N/A	#N/A
													#N/A	#N/A
													#N/A	#N/A
													#N/A	#N/A
													#N/A	#N/A
													#N/A	#N/A
													#N/A	#N/A
													#N/A	#N/A
													#N/A	#N/A
													#N/A	#N/A
													#N/A	#N/A
													#N/A	#N/A
													#N/A	#N/A
													#N/A	#N/A
													#N/A	#N/A
													#N/A	#N/A
													#N/A	#N/A
													#N/A	#N/A
													#N/A	#N/A
													#N/A	#N/A
													#N/A	#N/A
													#N/A	#N/A
													#N/A	#N/A
													#N/A	#N/A
													#N/A	#N/A
													#N/A	#N/A
													#N/A	#N/A
													#N/A	#N/A
													#N/A	#N/A
													#N/A	#N/A
													#N/A	#N/A
													#N/A	#N/A
													#N/A	#N/A
													#N/A	#N/A
													#N/A	#N/A
													#N/A	#N/A
													#N/A	#N/A
													#N/A	#N/A
													#N/A	#N/A
													#N/A	#N/A
													#N/A	#N/A
													#N/A	#N/A
													#N/A	#N/A
													#N/A	#N/A
													#N/A	#N/A
													#N/A	#N/A
													#N/A	#N/A
													#N/A	#N/A
													#N/A	#N/A
													#N/A	#N/A
													#N/A	#N/A
													#N/A	#N/A
													#N/A	#N/A
													#N/A	#N/A
													#N/A	#N/A
													#N/A	#N/A
													#N/A	#N/A
													#N/A	#N/A
													#N/A	#N/A
													#N/A	#N/A
													#N/A	#N/A
													#N/A	#N/A
													#N/A	#N/A
													#N/A	#N/A
													#N/A	#N/A
													#N/A	#N/A
													#N/A	#N/A
													#N/A	#N/A
													#N/A	#N/A
													#N/A	#N/A
													#N/A	#N/A
													#N/A	#N/A
													#N/A	#N/A
													#N/A	#N/A
													#N/A	#N/A
													#N/A	#N/A
													#N/A	#N/A
													#N/A	#N/A
													#N/A	#N/A
													#N/A	#N/A
													#N/A	#N/A
													#N/A	#N/A
													#N/A	#N/A
													#N/A	#N/A
													#N/A	#N/A
													#N/A	#N/A
													#N/A	#N/A
													#N/A	#N/A
													#N/A	#N/A
													#N/A	#N/A
													#N/A	#N/A
													#N/A	#N/A
													#N/A	#N/A
													#N/A	#N/A
													#N/A	#N/A
													#N/A	#N/A
													#N/A	#N/A
													#N/A	#N/A
													#N/A	#N/A
													#N/A	#N/A
													#N/A	#N/A
													#N/A	#N/A
													#N/A	#N/A
													#N/A	#N/A
													#N/A	#N/A
													#N/A	#N/A
													#N/A	#N/A
													#N/A	#N/A
													#N/A	#N/A
													#N/A	#N/A
													#N/A	#N/A
													#N/A	#N/A
													#N/A	#N/A
													#N/A	#N/A
													#N/A	#N/A
													#N/A	#N/A
													#N/A	#N/A
													#N/A	#N/A
													#N/A	#N/A
													#N/A	#N/A
													#N/A	#N/A
													#N/A	#N/A
													#N/A	#N/A
													#N/A	#N/A
													#N/A	#N/A
													#N/A	#N/A
													#N/A	#N/A
													#N/A	#N/A
													#N/A	#N/A
													#N/A	#N/A
													#N/A	#N/A
													#N/A	#N/A
													#N/A	#N/A
													#N/A	#N/A
													#N/A	#N/A
													#N/A	#N/A
													#N/A	#N/A
													#N/A	#N/A
													#N/A	#N/A
													#N/A	#N/A
													#N/A	#N/A
													#N/A	#N/A
													#N/A	#N/A
													#N/A	#N/A
													#N/A	#N/A
													#N/A	#N/A
													#N/A	#N/A
													#N/A	#N/A
													#N/A	#N/A
													#N/A	#N/A
													#N/A	#N/A
													#N/A	#N/A
													#N/A	#N/A
													#N/A	#N/A
													#N/A	#N/A
													#N/A	#N/A
													#N/A	#N/A
													#N/A	#N/A
													#N/A	#N/A
													#N/A	#N/A
													#N/A	#N/A
													#N/A	#N/A
													#N/A	#N/A
													#N/A	#N/A
													#N/A	#N/A
													#N/A	#N/A
													#N/A	#N/A
													#N/A	#N/A
													#N/A	#N/A
													#N/A	#N/A
													#N/A	#N/A
													#N/A	#N/A
													#N/A	#N/A
													#N/A	#N/A
													#N/A	#N/A
													#N/A	#N/A
													#N/A	#N/A
													#N/A	#N/A
													#N/A	#N/A
													#N/A	#N/A
													#N/A	#N/A
													#N/A	#N/A
													#N/A	#N/A
													#N/A	#N/A
													#N/A	#N/A
													#N/A	#N/A
													#N/A	#N/A
													#N/A	#N/A
													#N/A	#N/A
													#N/A	#N/A
													#N/A	#N/A
													#N/A	#N/A
													#N/A	#N/A
													#N/A	#N/A
													#N/A	#N/A
													#N/A	#N/A
													#N/A	#N/A
													#N/A	#N/A
													#N/A	#N/A
													#N/A	#N/A
													#N/A	#N/A
													#N/A	#N/A
													#N/A	#N/A
													#N/A	#N/A
													#N/A	#N/A
													#N/A	#N/A
													#N/A	#N/A
													#N/A	#N/A
													#N/A	#N/A
													#N/A	#N/A
													#N/A	#N/A
													#N/A	#N/A
													#N/A	#N/A
													#N/A	#N/A
													#N/A	#N/A
													#N/A	#N/A
													#N/A	#N/A
													#N/A	#N/A
													#N/A	#N/A
													#N/A	#N/A
													#N/A	#N/A
													#N/A	#N/A
													#N/A	#N/A
													#N/A	#N/A
													#N/A	#N/A
													#N/A	#N/A
													#N/A	#N/A
													#N/A	#N/A
													#N/A	#N/A
													#N/A	#N/A
													#N/A	#N/A
													#N/A	#N/A
													#N/A	#N/A
													#N/A	#N/A
													#N/A	#N/A
													#N/A	#N/A
													#N/A	#N/A
													#N/A	#N/A
													#N/A	#N/A
													#N/A	#N/A
													#N/A	#N/A
													#N/A	#N/A
													#N/A	#N/A
													#N/A	#N/A
													#N/A	#N/A
													#N/A	#N/A
													#N/A	#N/A
													#N/A	#N/A
													#N/A	#N/A
													#N/A	#N/A
													#N/A	#N/A
													#N/A	#N/A
													#N/A	#N/A
													#N/A	#N/A
													#N/A	#N/A
													#N/A	#N/A
													#N/A	#N/A
													#N/A	#N/A
													#N/A	#N/A
													#N/A	#N/A
													#N/A	#N/A
													#N/A	#N/A
													#N/A	#N/A
													#N/A	#N/A
													#N/A	#N/A
													#N/A	#N/A
													#N/A	#N/A
													#N/A	#N/A
													#N/A	#N/A
													#N/A	#N/A
													#N/A	#N/A
													#N/A	#N/A
													#N/A	#N/A
													#N/A	#N/A
													#N/A	#N/A
													#N/A	#N/A
													#N/A	#N/A
													#N/A	#N/A
													#N/A	#N/A
													#N/A	#N/A
													#N/A	#N/A
													#N/A	#N/A
													#N/A	#N/A
													#N/A	#N/A
													#N/A	#N/A
													#N/A	#N/A
													#N/A	#N/A
													#N/A	#N/A
													#N/A	#N/A
													#N/A	#N/A
													#N/A	#N/A
													#N/A	#N/A
													#N/A	#N/A
													#N/A	#N/A
													#N/A	#N/A
													#N/A	#N/A
													#N/A	#N/A
													#N/A	#N/A
													#N/A	#N/A
													#N/A	#N/A
													#N/A	#N/A
													#N/A	#N/A
													#N/A	#N/A
													#N/A	#N/A
													#N/A	#N/A
													#N/A	#N/A
													#N/A	#N/A
													#N/A	#N/A
													#N/A	#N/A
													#N/A	#N/A
													#N/A	#N/A
													#N/A	#N/A
													#N/A	#N/A
													#N/A	#N/A
													#N/A	#N/A
													#N/A	#N/A
													#N/A	#N/A
													#N/A	#N/A
													#N/A	#N/A
													#N/A	#N/A
													#N/A	#N/A
													#N/A	#N/A
													#N/A	#N/A
													#N/A	#N/A
													#N/A	#N/A
													#N/A	#N/A
													#N/A	#N/A
													#N/A	#N/A
													#N/A	#N/A
													#N/A	#N/A
													#N/A	#N/A
													#N/A	#N/A
													#N/A	#N/A
													#N/A	#N/A
													#N/A	#N/A
													#N/A	#N/A
													#N/A	#N/A
													#N/A	#N/A
													#N/A	#N/A
													#N/A	#N/A
													#N/A	#N/A
													#N/A	#N/A
													#N/A	#N/A
													#N/A	#N/A
													#N/A	#N/A
													#N/A	#N/A
													#N/A	#N/A
													#N/A	#N/A
													#N/A	#N/A
													#N/A	#N/A
													#N/A	#N/A
													#N/A	#N/A
													#N/A	#N/A
													#N/A	#N/A
													#N/A	#N/A
													#N/A	#N/A
													#N/A	#N/A
													#N/A	#N/A
													#N/A	#N/A
													#N/A	#N/A
													#N/A	#N/A
													#N/A	#N/A
													#N/A	#N/A
													#N/A	#N/A
													#N/A	#N/A
													#N/A	#N/A
													#N/A	#N/A
													#N/A	#N/A
													#N/A	#N/A
													#N/A	#N/A
													#N/A	#N/A
													#N/A	#N/A
													#N/A	#N/A
													#N/A	#N/A
													#N/A	#N/A
													#N/A	#N/A
													#N/A	#N/A
													#N/A	#N/A
													#N/A	#N/A
													#N/A	#N/A
													#N/A	#N/A
													#N/A	#N/A
													#N/A	#N/A
													#N/A	#N/A
													#N/A	#N/A
													#N/A	#N/A
													#N/A	#N/A
													#N/A	#N/A
													#N/A	#N/A
													#N/A	#N/A
													#N/A	#N/A
													#N/A	#N/A
													#N/A	#N/A
													#N/A	#N/A
													#N/A	#N/A
													#N/A	#N/A
													#N/A	#N/A
													#N/A	#N/A
													#N/A	#N/A
													#N/A	#N/A
													#N/A	#N/A
													#N/A	#N/A
													#N/A	#N/A
													#N/A	#N/A
													#N/A	#N/A
													#N/A	#N/A
													#N/A	#N/A
													#N/A	#N/A
													#N/A	#N/A
													#N/A	#N/A
													#N/A	#N/A
													#N/A	#N/A
													#N/A	#N/A
													#N/A	#N/A
													#N/A	#N/A
													#N/A	#N/A
													#N/A	#N/A
													#N/A	#N/A
													#N/A	#N/A
													#N/A	#N/A
													#N/A	#N/A
													#N/A	#N/A
													#N/A	#N/A
													#N/A	#N/A
													#N/A	#N/A
													#N/A	#N/A
													#N/A	#N/A
													#N/A	#N/A
													#N/A	#N/A
													#N/A	#N/A
													#N/A	#N/A
													#N/A	#N/A
													#N/A	#N/A
													#N/A	#N/A
													#N/A	#N/A
													#N/A	#N/A
													#N/A	#N/A
													#N/A	#N/A
													#N/A	#N/A
													#N/A	#N/A
													#N/A	#N/A
													#N/A	#N/A
													#N/A	#N/A
													#N/A	#N/A
													#N/A	#N/A
													#N/A	#N/A
													#N/A	#N/A
													#N/A	#N/A
													#N/A	#N/A
													#N/A	#N/A
													#N/A	#N/A
													#N/A	#N/A
													#N/A	#N/A
													#N/A	#N/A
													#N/A	#N/A
													#N/A	#N/A
													#N/A	#N/A
													#N/A	#N/A
													#N/A	#N/A
													#N/A	#N/A
													#N/A	#N/A
													#N/A	#N/A
													#N/A	#N/A
													#N/A	#N/A
													#N/A	#N/A
													#N/A	#N/A
													#N/A	#N/A
													#N/A	#N/A
													#N/A	#N/A
													#N/A	#N/A
													#N/A	#N/A
													#N/A	#N/A
													#N/A	#N/A
													#N/A	#N/A
													#N/A	#N/A
													#N/A	#N/A
													#N/A	#N/A
													#N/A	#N/A
													#N/A	#N/A
													#N/A	#N/A
													#N/A	#N/A
													#N/A	#N/A
													#N/A	#N/A
													#N/A	#N/A
													#N/A	#N/A
													#N/A	#N/A
													#N/A	#N/A
													#N/A	#N/A
													#N/A	#N/A
													#N/A	#N/A
													#N/A	#N/A
													#N/A	#N/A
													#N/A	#N/A
													#N/A	#N/A
													#N/A	#N/A
													#N/A	#N/A
													#N/A	#N/A
													#N/A	#N/A
													#N/A	#N/A
													#N/A	#N/A
													#N/A	#N/A
													#N/A	#N/A
													#N/A	#N/A
													#N/A	#N/A
													#N/A	#N/A
													#N/A	#N/A
													#N/A	#N/A
													#N/A	#N/A
													#N/A	#N/A
													#N/A	#N/A
													#N/A	#N/A
													#N/A	#N/A
													#N/A	#N/A
													#N/A	#N/A
													#N/A	#N/A
													#N/A	#N/A
													#N/A	#N/A
													#N/A	#N/A
													#N/A	#N/A
													#N/A	#N/A
													#N/A	#N/A
													#N/A	#N/A
													#N/A	#N/A
													#N/A	#N/A
													#N/A	#N/A
													#N/A	#N/A
													#N/A	#N/A
													#N/A	#N/A
													#N/A	#N/A
													#N/A	#N/A
													#N/A	#N/A
													#N/A	#N/A
													#N/A	#N/A
													#N/A	#N/A
													#N/A	#N/A
													#N/A	#N/A
													#N/A	#N/A
													#N/A	#N/A
													#N/A	#N/A
													#N/A	#N/A
													#N/A	#N/A
													#N/A	#N/A
													#N/A	#N/A
													#N/A	#N/A
													#N/A	#N/A
													#N/A	#N/A
													#N/A	#N/A
													#N/A	#N/A
													#N/A	#N/A
													#N/A	#N/A
													#N/A	#N/A
													#N/A	#N/A
													#N/A	#N/A
													#N/A	#N/A
													#N/A	#N/A
													#N/A	#N/A
													#N/A	#N/A
													#N/A	#N/A
													#N/A	#N/A
													#N/A	#N/A
													#N/A	#N/A
													#N/A	#N/A
													#N/A	#N/A
													#N/A	#N/A
													#N/A	#N/A
													#N/A	#N/A
													#N/A	#N/A
													#N/A	#N/A
													#N/A	#N/A
													#N/A	#N/A
													#N/A	#N/A
													#N/A	#N/A
													#N/A	#N/A
													#N/A	#N/A
													#N/A	#N/A
													#N/A	#N/A
													#N/A	#N/A
													#N/A	#N/A
													#N/A	#N/A
													#N/A	#N/A
													#N/A	#N/A
													#N/A	#N/A
													#N/A	#N/A
													#N/A	#N/A
													#N/A	#N/A
													#N/A	#N/A
													#N/A	#N/A
													#N/A	#N/A
													#N/A	#N/A
													#N/A	#N/A
													#N/A	#N/A
													#N/A	#N/A
													#N/A	#N/A
													#N/A	#N/A
													#N/A	#N/A
													#N/A	#N/A
													#N/A	#N/A
													#N/A	#N/A
													#N/A	#N/A
													#N/A	#N/A
													#N/A	#N/A
													#N/A	#N/A
													#N/A	#N/A
													#N/A	#N/A
													#N/A	#N/A
													#N/A	#N/A
													#N/A	#N/A
													#N/A	#N/A
													#N/A	#N/A
													#N/A	#N/A
													#N/A	#N/A
													#N/A	#N/A
													#N/A	#N/A
													#N/A	#N/A
													#N/A	#N/A
													#N/A	#N/A
													#N/A	#N/A
													#N/A	#N/A
													#N/A	#N/A
													#N/A	#N/A
													#N/A	#N/A
													#N/A	#N/A
													#N/A	#N/A
													#N/A	#N/A
													#N/A	#N/A
													#N/A	#N/A
													#N/A	#N/A
													#N/A	#N/A
													#N/A	#N/A
													#N/A	#N/A
													#N/A	#N/A
													#N/A	#N/A
													#N/A	#N/A
													#N/A	#N/A
													#N/A	#N/A
													#N/A	#N/A
													#N/A	#N/A
													#N/A	#N/A
													#N/A	#N/A
													#N/A	#N/A
													#N/A	#N/A
													#N/A	#N/A
													#N/A	#N/A
													#N/A	#N/A
													#N/A	#N/A
													#N/A	#N/A
													#N/A	#N/A
													#N/A	#N/A
													#N/A	#N/A
													#N/A	#N/A
													#N/A	#N/A
													#N/A	#N/A
													#N/A	#N/A
													#N/A	#N/A
													#N/A	#N/A
													#N/A	#N/A
													#N/A	#N/A
													#N/A	#N/A
													#N/A	#N/A
													#N/A	#N/A
													#N/A	#N/A
													#N/A	#N/A
													#N/A	#N/A
													#N/A	#N/A
													#N/A	#N/A
													#N/A	#N/A
													#N/A	#N/A
													#N/A	#N/A
													#N/A	#N/A
													#N/A	#N/A
													#N/A	#N/A
													#N/A	#N/A
													#N/A	#N/A
													#N/A	#N/A
													#N/A	#N/A
													#N/A	#N/A
													#N/A	#N/A
													#N/A	#N/A
													#N/A	#N/A
													#N/A	#N/A
													#N/A	#N/A
													#N/A	#N/A
													#N/A	#N/A
													#N/A	#N/A
													#N/A	#N/A
													#N/A	#N/A
													#N/A	#N/A
													#N/A	#N/A
													#N/A	#N/A
													#N/A	#N/A
													#N/A	#N/A
													#N/A	#N/A
													#N/A	#N/A
													#N/A	#N/A
													#N/A	#N/A
													#N/A	#N/A
													#N/A	#N/A
													#N/A	#N/A
													#N/A	#N/A
													#N/A	#N/A
													#N/A	#N/A
													#N/A	#N/A
													#N/A	#N/A
													#N/A	#N/A
													#N/A	#N/A
													#N/A	#N/A
													#N/A	#N/A
													#N/A	#N/A
													#N/A	#N/A
													#N/A	#N/A
													#N/A	#N/A
													#N/A	#N/A
													#N/A	#N/A
													#N/A	#N/A
													#N/A	#N/A
													#N/A	#N/A
													#N/A	#N/A
													#N/A	#N/A
													#N/A	#N/A
													#N/A	#N/A
													#N/A	#N/A
													#N/A	#N/A
													#N/A	#N/A
													#N/A	#N/A
													#N/A	#N/A
													#N/A	#N/A
													#N/A	#N/A
													#N/A	#N/A
													#N/A	#N/A
													#N/A	#N/A
													#N/A	#N/A
													#N/A	#N/A
													#N/A	#N/A
													#N/A	#N/A
													#N/A	#N/A
													#N/A	#N/A
													#N/A	#N/A
													#N/A	#N/A
													#N/A	#N/A
													#N/A	#N/A
													#N/A	#N/A
													#N/A	#N/A
													#N/A	#N/A
													#N/A	#N/A
													#N/A	#N/A
													#N/A	#N/A
													#N/A	#N/A
													#N/A	#N/A
													#N/A	#N/A
													#N/A	#N/A
													#N/A	#N/A
													#N/A	#N/A
													#N/A	#N/A
													#N/A	#N/A
													#N/A	#N/A
													#N/A	#N/A
													#N/A	#N/A
													#N/A	#N/A
													#N/A	#N/A
													#N/A	#N/A
													#N/A	#N/A
													#N/A	#N/A
													#N/A	#N/A
													#N/A	#N/A
													#N/A	#N/A
													#N/A	#N/A
													#N/A	#N/A
													#N/A	#N/A
													#N/A	#N/A
													#N/A	#N/A
													#N/A	#N/A
													#N/A	#N/A
													#N/A	#N/A
													#N/A	#N/A
													#N/A	#N/A
													#N/A	#N/A
													#N/A	#N/A
													#N/A	#N/A
													#N/A	#N/A
													#N/A	#N/A
													#N/A	#N/A
													#N/A	#N/A
													#N/A	#N/A
													#N/A	#N/A
													#N/A	#N/A
													#N/A	#N/A
													#N/A	#N/A
													#N/A	#N/A
													#N/A	#N/A
													#N/A	#N/A
													#N/A	#N/A
													#N/A	#N/A
													#N/A	#N/A
													#N/A	#N/A
													#N/A	#N/A
													#N/A	#N/A
													#N/A	#N/A
													#N/A	#N/A
													#N/A	#N/A
													#N/A	#N/A
													#N/A	#N/A
													#N/A	#N/A
													#N/A	#N/A
													#N/A	#N/A
													#N/A	#N/A
													#N/A	#N/A
													#N/A	#N/A
													#N/A	#N/A
													#N/A	#N/A
													#N/A	#N/A
													#N/A	#N/A
													#N/A	#N/A
													#N/A	#N/A
													#N/A	#N/A
													#N/A	#N/A
													#N/A	#N/A
													#N/A	#N/A
													#N/A	#N/A
													#N/A	#N/A
													#N/A	#N/A
													#N/A	#N/A
													#N/A	#N/A
													#N/A	#N/A
													#N/A	#N/A
													#N/A	#N/A
													#N/A	#N/A
													#N/A	#N/A
													#N/A	#N/A
													#N/A	#N/A
													#N/A	#N/A
													#N/A	#N/A
													#N/A	#N/A
													#N/A	#N/A
													#N/A	#N/A
													#N/A	#N/A
													#N/A	#N/A
													#N/A	#N/A
													#N/A	#N/A
													#N/A	#N/A
													#N/A	#N/A
													#N/A	#N/A
													#N/A	#N/A
													#N/A	#N/A
													#N/A	#N/A
													#N/A	#N/A
													#N/A	#N/A
													#N/A	#N/A
													#N/A	#N/A
													#N/A	#N/A
													#N/A	#N/A
													#N/A	#N/A
													#N/A	#N/A
													#N/A	#N/A
													#N/A	#N/A
													#N/A	#N/A
													#N/A	#N/A
													#N/A	#N/A
													#N/A	#N/A
													#N/A	#N/A
													#N/A	#N/A
													#N/A	#N/A
													#N/A	#N/A
													#N/A	#N/A
													#N/A	#N/A
													#N/A	#N/A
													#N/A	#N/A
													#N/A	#N/A
													#N/A	#N/A
													#N/A	#N/A
													#N/A	#N/A
													#N/A	#N/A
													#N/A	#N/A
													#N/A	#N/A
													#N/A	#N/A
													#N/A	#N/A
													#N/A	#N/A
													#N/A	#N/A
													#N/A	#N/A
													#N/A	#N/A
													#N/A	#N/A
													#N/A	#N/A
													#N/A	#N/A
													#N/A	#N/A
													#N/A	#N/A
													#N/A	#N/A
													#N/A	#N/A
													#N/A	#N/A
													#N/A	#N/A
													#N/A	#N/A
													#N/A	#N/A
													#N/A	#N/A
													#N/A	#N/A
													#N/A	#N/A
													#N/A	#N/A
													#N/A	#N/A
													#N/A	#N/A
													#N/A	#N/A
													#N/A	#N/A
													#N/A	#N/A
													#N/A	#N/A
													#N/A	#N/A
													#N/A	#N/A
													#N/A	#N/A
													#N/A	#N/A
													#N/A	#N/A
													#N/A	#N/A
													#N/A	#N/A
													#N/A	#N/A
													#N/A	#N/A
													#N/A	#N/A
													#N/A	#N/A
													#N/A	#N/A
													#N/A	#N/A
													#N/A	#N/A
													#N/A	#N/A
													#N/A	#N/A
													#N/A	#N/A
													#N/A	#N/A
													#N/A	#N/A
													#N/A	#N/A
													#N/A	#N/A
													#N/A	#N/A
													#N/A	#N/A
													#N/A	#N/A
													#N/A	#N/A
													#N/A	#N/A
													#N/A	#N/A
													#N/A	#N/A
													#N/A	#N/A
													#N/A	#N/A
													#N/A	#N/A
													#N/A	#N/A
													#N/A	#N/A
													#N/A	#N/A
													#N/A	#N/A
													#N/A	#N/A
													#N/A	#N/A
													#N/A	#N/A
													#N/A	#N/A
													#N/A	#N/A
													#N/A	#N/A
													#N/A	#N/A
													#N/A	#N/A
													#N/A	#N/A
													#N/A	#N/A
													#N/A	#N/A
													#N/A	#N/A
													#N/A	#N/A
													#N/A	#N/A
													#N/A	#N/A
													#N/A	#N/A
													#N/A	#N/A
													#N/A	#N/A
													#N/A	#N/A
													#N/A	#N/A
													#N/A	#N/A
													#N/A	#N/A
													#N/A	#N/A
													#N/A	#N/A
													#N/A	#N/A
													#N/A	#N/A
													#N/A	#N/A
													#N/A	#N/A
													#N/A	#N/A
													#N/A	#N/A
													#N/A	#N/A
													#N/A	#N/A
													#N/A	#N/A
													#N/A	#N/A
													#N/A	#N/A
													#N/A	#N/A
													#N/A	#N/A
													#N/A	#N/A
													#N/A	#N/A
													#N/A	#N/A
													#N/A	#N/A
													#N/A	#N/A
													#N/A	#N/A
													#N/A	#N/A
													#N/A	#N/A
													#N/A	#N/A
													#N/A	#N/A
													#N/A	#N/A
													#N/A	#N/A
													#N/A	#N/A
													#N/A	#N/A
													#N/A	#N/A
													#N/A	#N/A
													#N/A	#N/A
													#N/A	#N/A
													#N/A	#N/A
													#N/A	#N/A
													#N/A	#N/A
													#N/A	#N/A
													#N/A	#N/A
													#N/A	#N/A
													#N/A	#N/A
													#N/A	#N/A
													#N/A	#N/A
													#N/A	#N/A
													#N/A	#N/A
													#N/A	#N/A
													#N/A	#N/A
													#N/A	#N/A
													#N/A	#N/A
													#N/A	#N/A
													#N/A	#N/A
													#N/A	#N/A
													#N/A	#N/A
													#N/A	#N/A
													#N/A	#N/A
													#N/A	#N/A
													#N/A	#N/A
													#N/A	#N/A
													#N/A	#N/A
													#N/A	#N/A
													#N/A	#N/A
													#N/A	#N/A
													#N/A	#N/A
													#N/A	#N/A
													#N/A	#N/A
													#N/A	#N/A
													#N/A	#N/A
													#N/A	#N/A
													#N/A	#N/A
													#N/A	#N/A
													#N/A	#N/A
													#N/A	#N/A
													#N/A	#N/A
													#N/A	#N/A
													#N/A	#N/A
													#N/A	#N/A
													#N/A	#N/A
													#N/A	#N/A
													#N/A	#N/A
													#N/A	#N/A
													#N/A	#N/A
													#N/A	#N/A
													#N/A	#N/A
													#N/A	#N/A
													#N/A	#N/A
													#N/A	#N/A
													#N/A	#N/A
													#N/A	#N/A
													#N/A	#N/A
													#N/A	#N/A
													#N/A	#N/A
													#N/A	#N/A
													#N/A	#N/A
													#N/A	#N/A
													#N/A	#N/A
													#N/A	#N/A
													#N/A	#N/A
													#N/A	#N/A
													#N/A	#N/A
													#N/A	#N/A
													#N/A	#N/A
													#N/A	#N/A
													#N/A	#N/A
													#N/A	#N/A
													#N/A	#N/A
													#N/A	#N/A
													#N/A	#N/A
													#N/A	#N/A
													#N/A	#N/A
													#N/A	#N/A
													#N/A	#N/A
													#N/A	#N/A
													#N/A	#N/A

## Sheet: Sheet2
Permanent identifier in Vector Base	Gene Name	Name of Drosophila homologue
AAEL000079	unknown
AAEL000090	secretory carrier-associated membrane protein (scamp)
AAEL000185	eukaryotic translation initiation factor
AAEL000256	SCRB9
AAEL000281	unknown
AAEL000370	acyl-CoA oxidase
AAEL000488	unknown
AAEL000564	myotubularin
AAEL000723	unknown
AAEL000729	RNA-binding protein Musashi like protein Rbp6
AAEL000747	cornetto
AAEL000967	tmc7 protein
AAEL000970	putative transcription factor gaga
AAEL000981	unknown
AAEL001060	unknown
AAEL001361	brahma associated protein 170kD, putative
AAEL001549	protein kinase c
AAEL001557	mucolipin
AAEL001677	cuticular protein 1 in CPLCA family
AAEL001742	serine/threonine-protein phosphatase 6 regulatory subunit
AAEL001803	kon-tiki
AAEL001939	unknown
AAEL002091	ubiquitin thioesterase ZRANB1
AAEL002125	unknown
AAEL002235	unknown
AAEL002317	InR Insulin-like receptor precursor
AAEL002357	phorbol ester/diacylglycerol-binding protein unc-13
AAEL002392	unknown
AAEL002554	anosmin, putative
AAEL002560	unknown
AAEL002819	unknown
AAEL002835	unknown
AAEL002879	heterogeneous nuclear ribonucleoprotein r	Drosophila Syncrip
AAEL002995	pyrazinamidase/nicotinamidase
AAEL003026	regulator of g protein signaling
AAEL003063	semaphorin
AAEL003097	calmodulin-binding transcription activator (camta), drome
AAEL003162	formin 1,2/cappuccino
AAEL003326	putative serine/threonine protein phosphatase
AAEL003430	regulator of microtubule dynamics protein 1
AAEL003432	unknown
AAEL003466	cullin
AAEL003594	kinectin, putative
AAEL003728	unknown
AAEL003837	ryanodine receptor 3, brain
AAEL003953	map/microtubule affinity-regulating kinase 2,4
AAEL004083	WD-repeat protein
AAEL004236	arf6 guanine nucleotide exchange factor
AAEL004480	cell division cycle 20 (cdc20) (fizzy)
AAEL004520	cAMP/cgmp cyclic nucleotide phosphodiesterase
AAEL004591	rho guanine nucleotide exchange factor at 64C, putative
AAEL004592	tyrosine-protein kinase src64b
AAEL004669	unknown
AAEL004689	cell growth regulator with RING finger domain protein 1
AAEL004731	dedicator of cytokinesis protein 9
AAEL004743	multidrug resistance protein 2 (ATP-binding cassette protein c)
AAEL004936	protein bicaudal D homolog
AAEL005023	palmitoyltransferase
AAEL005071	GTP binding protein
AAEL005211	microtubule associated-protein orbit
AAEL005255	PAR-domain protein 1
AAEL005347	unknown
AAEL005356	poly a polymerase
AAEL005392	dihydropyridine-sensitive l-type calcium channel
AAEL005440	TRPC transient receptor potential cation channel subfamily C, invertebrate
AAEL005464	unknown
AAEL005507	inhibitory pou
AAEL005544	YTH domain protein
AAEL005599	defective proboscis extension response, putative
AAEL005712	microtubule associated protein xmap215
AAEL005843	unknown
AAEL006012	factor for adipocyte differentiation
AAEL006032	OTU domain-containing protein
AAEL006035	RNA polymerase II elongation factor ELL
AAEL006071	protein tyrosine phosphatase 99A
AAEL006120	G protein-coupled receptor kinase
AAEL006330	microtubule associated serine/threonine kinase
AAEL006522	turtle protein, isoform
AAEL006552	WD-repeat protein
AAEL006776	blastoderm specific protein 25D, putative
AAEL006847	defective in cullin neddylation protein
AAEL006855	UDP-galactose transporter
AAEL006876	igf2 mRNA binding protein, putative
AAEL007065	ADP-ribosylation factor 1
AAEL007134	unknown
AAEL007187	cullin
AAEL007240	cdc42 GTPase-activating protein
AAEL007258	unknown
AAEL007268	WW domain-containing protein
AAEL007271	basic helix-loop-helix zip transcription factor
AAEL007404	unknown
AAEL007539	tripartite motif-containing protein	Drosophila bonus
AAEL007651	phosphorylase b kinase
AAEL007662	casein kinase
AAEL007805	unknown
AAEL007845	rab5
AAEL007951	glutathione S transferase
AAEL008010	sidestep protein
AAEL008144	AMP dependent ligase
AAEL008260	jumonji domain-containing protein
AAEL008334	afadin
AAEL008389	ankyrin repeat-rich membrane-spanning protein
AAEL008390	guanylate cyclase
AAEL008398	leucine-rich repeat kinase
AAEL008471	unknown
AAEL008480	unknown
AAEL008574	acyl-CoA oxidase
AAEL008639	calsyntenin-1 precursor
AAEL008641	GTP-binding protein (o) alpha subunit, gnao
AAEL008739	shc transforming protein
AAEL009062	voltage-dependent calcium channel alpha-2/delta, invertebrate
AAEL009072	ribonucleoprotein
AAEL009173	fasciclin ii (fas ii)
AAEL009213	melted
AAEL009280	synaptosomal-associated protein, 29kDa
AAEL009334	unknown
AAEL009380	phospholipase c beta
AAEL009381	PHD finger protein 10
AAEL009428	unknown	Drosophila RALBP1 associated Eps domain containing
AAEL009515	unknown
AAEL009691	carboxylase:pyruvate/acetyl-coa/propionyl-coa
AAEL009700	beta lactamase domain
AAEL009702	ubiquitinyl hydrolase 1
AAEL009736	unknown
AAEL009754	endophilin b
AAEL009821	unknown
AAEL009869	ow-density lipoprotein receptor (ldl)
AAEL009874	Zznc and ring finger 2
AAEL009932	lethal giant larva homologue
AAEL010061	putative rhoa gtpase effector dia/diaphanous
AAEL010109	unknown
AAEL010120	chondroitin 4-sulfotransferase
AAEL010373	dullard protein
AAEL010408	GPCR GABA B Family
AAEL010576	modifier of mdg4
AAEL010749	unknown
AAEL010869	unknown
AAEL010933	unknown
AAEL010974	putative PHD finger protein af10
AAEL011051	porcupine
AAEL011106	Histone acetyltransferase, putative
AAEL011216	phosphatidylinositol-4,5-bisphosphate 4-phosphatase
AAEL011329	unknown
AAEL011469	unknown
AAEL011506	unknown
AAEL011650	coatomer, gamma-subunit, putative
AAEL011737	unknown
AAEL011898	1-acyl-sn-glycerol-3-phosphate acyltransferase
AAEL012062	Na+/K+ ATPase alpha subunit
AAEL012071	ras
AAEL012187	lethal(3)malignant brain tumor
AAEL012203	unknown
AAEL012267	macroglobulin/complement
AAEL012409	pantothenate kinase
AAEL012410	eukaryotic translation initiation factor 2C
AAEL012595	unknown
AAEL012929	protein real-time
AAEL012930	CCR4-NOT transcription complex subunit
AAEL013102	unknown
AAEL013128	elongase, putative
AAEL013228	unknown
AAEL013253	ubiquitin thioesterase CYLD
AAEL013452	quasimodo-like
AAEL013653	tata-box binding protein
AAEL013684	unknown
AAEL013713	trypsin
AAEL013826	serine/threonine protein kinase lats
AAEL013846	unknown
AAEL014227	innexin shaking-B
AAEL014355	symbol, putative
AAEL014378	unknown
AAEL014578	ssm4 protein
AAEL015118	unknown
AAEL015593	prominin-like protein
AAEL017080	unknown
AAEL017280	AT-rich interactive domain-containing protein
AAEL017329	brain tumor protein
AAEL017368	peptide chain release factor subunit
AAEL017391	E1A/CREB-binding protein
AAEL018032	fragile site-associated protein
AAEL018125	voltage-dependent calcium channel alpha 1, invertebrate
AAEL018152	inactivation no afterpotential D protein
AAEL018159	CLIP-domain serine protease
AAEL018187	jumeau-like
AAEL018234	potassium voltage-gated channel KQT-like subfamily, invertebrate
AAEL018236	BMP binding endothelial regulator
AAEL018267	ATP-binding cassette transporter (ABC transporter) family C member
AAEL018288	kakapo
AAEL018306	potassium large conductance calcium-activated channel subfamily M alpha member
AAEL018313	polychaetoid, isoform F
AAEL018334	ATP-binding cassette transporter (ABC transporter) family H member
AAEL018354	oxysterol-binding protein
AAEL018699	unknown
AAEL018700	SLIT-ROBO Rho GTPase activating protein
AAEL019404	ATP-dependent DNA helicase 2 subunit
AAEL019443	seizure, putative
AAEL019449	homeobox protein extradenticle
AAEL019451	unknown
AAEL019466	mothers against decapentaplegic homolog
AAEL019500	capicua-like
AAEL019513	sodium/calcium exchanger
AAEL019528	cAMP-specific cyclic nucleotide phosphodiesterase
AAEL019556	histone-lysine N-methyltransferase
AAEL019561	unknown
AAEL019570	unknown
AAEL019578	unknown
AAEL019586	rugose
AAEL019594	unknown
AAEL019604	quinone oxidoreductase
AAEL019622	Fife-like
AAEL019625	unknown
AAEL019683	sulfatase-1, sulf-1
AAEL019685	rho-type gtpase activating protein
AAEL019694	ced-6
AAEL019697	a disintegrin and metalloproteinase with thrombospondin motif 3
AAEL019699	unknown
AAEL019737	disks large protein
AAEL019740	rhinocerous-like
AAEL019758	unknown
AAEL019793	chromodomain-helicase-DNA-binding protein
AAEL019814	centrosomin
AAEL019825	ubiquitin carboxyl-terminal hydrolase 7
AAEL019833	unknown
AAEL019848	unknown
AAEL019855	polo kinase kinase
AAEL019863	Ftz transcription factor
AAEL019865	dihydropyridine-sensitive l-type calcium channel
AAEL019888	E3 ubiquitin-protein ligase HERC4
AAEL019925	guanylate cyclase
AAEL019939	unknown
AAEL019940	unknown
AAEL019980	blood vessel epicardial substance
AAEL019982	eukaryotic translation initiation factor
AAEL020123	misexpression suppressor of ras 4
AAEL020244	serine/threonine-protein phosphatase 2A activator
AAEL020264	sidekick homolog
AAEL020265	vacuolar protein sorting
AAEL020340	unknown
AAEL020625	unknown
AAEL020631	ankyrin repeat domain-containing protein 50
AAEL020638	autophagy related TOR protein (Target of rapamycin)
AAEL020878	unknown
AAEL020969	ionotropic receptor NMDAR3
AAEL021227	vasodilator-stimulated phosphoprotein
AAEL021284	unknown
AAEL021301	growth factor receptor-binding protein
AAEL021447	galactosylgalactosylxylosylprotein 3-beta-glucuronosyltransferase
AAEL021554	unknown
AAEL021618	fasciclin-1 precursor
AAEL021746	nucleolar protein c7b
AAEL021748	sorting nexin
AAEL021755	unknown
AAEL021798	brefeldin a-inhibited guanine nucleotide-exchange protein
AAEL021805	ubiquitin conjugating enzyme 7 interacting protein, putative
AAEL022328	breast carcinoma amplified sequence 3
AAEL022497	V-type proton ATPase subunit C
AAEL022661	actin-binding LIM protein
AAEL023104	unknown
AAEL023107	SH3 and multiple ankyrin repeat domains protein
AAEL023266	voltage-gated sodium channel
AAEL023413	unknown
AAEL023512	phosphatase and actin regulator
AAEL023547	dedicator of cytokinesis protein
AAEL023611	DIP2 disco-interacting protein 2 homolog C
AAEL023658	unknown
AAEL023676	RING finger and CCCH-type zinc finger domain-containing protein	roquin Drosophila
AAEL023692	glutathione S-transferase epsilon class 7
AAEL023902	nuclear receptor coactivator
AAEL024066	unknown
AAEL024195	unknown
AAEL024411	PAS domain containing serine/threonine kinase
AAEL024953	organic cation transporter
AAEL025268	heterogeneous nuclear ribonucleoprotein L	smooth Drosophila
AAEL025404	neuropathy target esterase/swiss cheese(d.melanogaster)
AAEL025410	calmin
AAEL025762	cp309
AAEL026253	unknown
AAEL026355	host cell factor C1
AAEL026449	unknown
AAEL026903	unknown
AAEL026939	unknown
AAEL027016	glucosyl/glucuronosyl transferases
AAEL027150	phosphatidylinositol phospholipase C, epsilon
AAEL027189	unknown
AAEL027273	unknown
AAEL027340	ubiquitin carboxyl-terminal hydrolase 6/32
AAEL027350	myoneurin
AAEL027483	protein tyrosine phosphatase, non-receptor type nt6
AAEL027494	E1A-binding protein p400
AAEL027589	unknown
AAEL027694	class A Scavenger Receptor (SRCR domain) with Serine Protease domain.
AAEL027774	voltage-dependent p/q type calcium channel
AAEL027790	unknown
AAEL027821	MSTP126
AAEL027978	down syndrome cell adhesion molecule
AAEL028237	focal adhesion kinase
