# Supplementary material for: Dengue infection modulates locomotion and host seeking in Aedes aegypti
Source: PLoS Negl Trop Dis. 2020 Sep 10;14(9):e0008531. doi: 10.1371/journal.pntd.0008531 (PMC7482838; doi:10.1371/journal.pntd.0008531)
Supplement: S2 Data — (XLSX) [file pntd.0008531.s006.xlsx]

## Sheet: Sheet1
Differentially abundant between levels of infection
Non infection vs Low infection								Non infection vs High infection								Low infection vs High infection
Vectorbase ID	Low infection	Non infection	Non infection > Low infection	Non infection < Low infection	Fold change	FDR-corrected p-value		Vectorbase ID	High infection	Non infection	Non infection > High infection	Non infection < High infection	Fold change	FDR-corrected p-value		Vectorbase ID	High infection	Low infection	High infection > Low infection	High infection < Low infection	Fold change	FDR-corrected p-value
AAEL002357	0.484728	0.555351	1	0	9.48	0.01		AAEL019737	1.00299	0.843268	0	1	58.02	0.01		AAEL019737	1.00299	0.880509	1	0	24.07	0.04
AAEL026253	1.22395	1.248	1	0	45.79	0.03		AAEL007662	0.314498	0.651866	1	0	86.53	0.04		AAEL027790	0.629827	0.658517	0	1	54.47	2.5e-06
AAEL007268	1.29435	1.29021	0	1	37.03	0.01		AAEL007651	1.50929	1.57359	1	0	58.06	0.00825		AAEL007651	1.50929	1.67733	0	1	36.48	0.01
AAEL013684	1.48031	1.45829	0	1	21.66	0.00417		AAEL017391	1.8255	1.75467	0	1	94.35	1.05e-05		AAEL012595	0.746431	0.194016	1	0	106.42	0.02
AAEL019586	1.55293	1.46092	0	1	48.97	0.05		AAEL008398	0.530752	0.0757692	0	1	134.54	0.05		AAEL012595	0.746431	0.194016	1	0	106.42	0.02
AAEL019586	1.55293	1.46092	0	1	48.97	0.05		AAEL020264	0.543603	0.122126	0	1	2002.32	0.01		AAEL017391	1.8255	1.88099	0	1	54.12	1.67e-05
AAEL026449	0.997828	0.796472	0	1	1.64	0.04		AAEL010933	0.194021	0.966273	1	0	63.73	0.01		AAEL013653	1.37884	1.48657	0	1	60.98	0.02
AAEL021554	0.86393	0.79965	0	1	57.74	0.00718		AAEL024953	0.574884	0.693604	1	0	2006.41	0.03		AAEL027821	1.3975	1.43304	0	1	103.1	0.04
AAEL009874	0.85913	0.797104	0	1	36.32	0.03		AAEL002554	0.240878	0.382982	1	0	103.71	0.05		AAEL019980	1.27512	0.70631	1	0	24.15	0.00737
AAEL004236	0.467512	0.700222	1	0	11.21	0.03		AAEL027273	0.106715	0.179466	1	0	212.7	0.01		AAEL005440	0.952946	0.51839	1	0	25.94	0.03
AAEL027589	0.36485	0.628878	1	0	55.69	0.000508		AAEL000079	1.48635	1.36936	0	1	54.53	0.00298		AAEL009869	1.55343	1.57249	0	1	7.6	0.00376
AAEL021618	1.00887	0.926477	0	1	247.93	0.03		AAEL002879	0.675969	0.796453	1	0	2093.3	0.01		AAEL009874	0.592534	0.85913	0	1	289.22	0.00513
AAEL010933	1.21573	0.966273	0	1	31.94	0.01		AAEL010408	0.300486	0	0	1	4517.29	0.01		AAEL004236	0.554354	0.467512	1	0	21.08	0.02
AAEL004689	1.5816	1.40087	0	1	41.89	0.02		AAEL012062	1.39496	1.21941	0	1	60.61	0.02		AAEL022328	0.581531	0.236597	1	0	41.41	0.00631
AAEL001060	1.03453	0.918666	0	1	53.72	0.01		AAEL013846	0.848519	0.90556	1	0	32.12	0.04		AAEL003026	0.605597	0.853687	0	1	208.68	7.56e-05
AAEL017329	1.73654	1.72541	0	1	33.1	0.00658		AAEL020631	0.932597	0.0900199	0	1	99.98	0.00648		AAEL025404	1.15584	0.425202	1	0	36.39	0.01
AAEL011329	1.09736	1.09649	0	1	33.15	0.04		AAEL005071	1.17087	1.1792	1	0	1655.98	0.04		AAEL009515	1.48269	1.24718	1	0	18.18	0.02
AAEL000079	1.49761	1.36936	0	1	21.37	0.01		AAEL023547	0.544128	0.207703	0	1	1809.89	0.03		AAEL005507	1.44122	1.31023	1	0	72.54	0.00405
AAEL020340	1.50863	1.32381	0	1	29.16	0.000153		AAEL005211	1.48878	1.58271	1	0	60.83	0.05		AAEL013826	1.38418	0.876971	1	0	20.01	0.00769
AAEL019513	1.26343	1.22212	0	1	20.36	0.01		AAEL008480	1.05525	0.211381	0	1	48.27	0.03		AAEL008010	0.695963	0.165474	1	0	176.97	0.00117
AAEL019848	1.45024	1.5796	1	0	3.92	0.05		AAEL019443	1.04702	0.360312	0	1	32.13	0.01		AAEL018334	1.39497	1.00571	1	0	32.5	0.00191
AAEL009072	1.48237	1.40541	0	1	58.64	0.01		AAEL014578	0.439633	0.101279	0	1	10361.5	0.000109		AAEL006071	0.606102	0.675359	0	1	69.46	0.05
AAEL008480	0.871881	0.211381	0	1	20.22	0.04		AAEL024066	1.77166	0.735051	0	1	11.65	0.00129		AAEL018187	1.51412	1.60166	0	1	41.89	0.05
AAEL008471	0.638551	1.13655	1	0	10.07	0.02		AAEL000729	1.73697	1.6874	0	1	105.63	0.00229		AAEL024953	0.574884	0.38576	1	0	49.85	0.03
AAEL001557	0.99209	0.321585	0	1	225.29	0.02		AAEL000723	0.877153	0.263498	0	1	180.61	0.00866		AAEL002554	0.240878	0.534658	0	1	41.75	0.05
AAEL004591	0.478901	0.5305	1	0	22.66	0.00937		AAEL018267	0.566068	0.410583	0	1	72.72	0.04		AAEL002560	1.61791	1.52232	1	0	67.13	0.02
AAEL004592	1.54433	1.53745	0	1	37.7	0.04		AAEL019694	1.75099	1.58681	0	1	57.92	0.05		AAEL008334	1.11549	1.27729	0	1	143.65	0.00701
AAEL022661	0.676984	0	0	1	335.72	0.03		AAEL019740	1.39056	1.31877	0	1	5792.31	0.02		AAEL027273	0.106715	0.0862728	1	0	152.81	0.00484
AAEL019939	1.29255	1.18056	0	1	66.61	0.04		AAEL024195	1.09694	1.4723	1	0	64.35	0.00165		AAEL018306	0.624097	1.08708	0	1	80.19	0.02
AAEL014578	0.674127	0.101279	0	1	37.41	0.04		AAEL020265	1.39719	0.547736	0	1	70.75	0.00165		AAEL002879	0.675969	0.440956	1	0	287.67	0.00144
AAEL024066	1.77536	0.735051	0	1	8.73	0.000406		AAEL015118	1.19242	1.101	0	1	53.48	0.04		AAEL006120	1.2971	0.833316	1	0	97.23	0.00183
AAEL000729	0.973909	1.6874	1	0	1.75	0.01		AAEL015118	1.19242	1.101	0	1	53.48	0.04		AAEL012062	1.39496	0.551458	1	0	43.98	0.000251
AAEL000729	0.973909	1.6874	1	0	1.75	0.01		AAEL023413	0.244933	0.115793	0	1	317.46	0.00798		AAEL012062	1.39496	0.551458	1	0	43.98	0.000251
AAEL006552	1.26993	1.31391	1	0	149	0.01		AAEL019604	1.14133	0.612326	0	1	34.58	0.02		AAEL019848	1.57378	1.45024	1	0	175.87	0.03
AAEL019451	0.430998	0	0	1	258.62	0.04		AAEL012203	0.730997	0.891158	1	0	44.67	0.04		AAEL019685	1.18648	0.27452	1	0	12.89	0.03
AAEL005255	1.2802	1.13579	0	1	7.16	0.04		AAEL023676	0.531914	0.987059	1	0	159.93	7.18e-05		AAEL005071	1.17087	1.07677	1	0	54.94	0.04
AAEL021805	1.24216	1.11378	0	1	10.01	0.05		AAEL013452	1.71026	1.69568	0	1	59.52	0.00165		AAEL010576	0.806764	1.01948	0	1	55.49	0.01
AAEL019888	0.828623	0.527149	0	1	6.6	0.04		AAEL023512	0.19057	0.100466	0	1	90.94	0.000801		AAEL023547	0.544128	0.0954243	1	0	94.02	0.00708
AAEL024195	1.40648	1.4723	1	0	59.09	0.000153		AAEL011216	0.415973	0.190947	0	1	1713.62	0.05		AAEL009932	0.269853	0.171466	1	0	29.09	0.000455
AAEL019863	0.802693	0.748878	0	1	12.85	0.03		AAEL003063	1.26435	1.26794	1	0	91.77	0.02		AAEL005211	1.48878	1.67674	0	1	93.48	0.00794
AAEL023658	0.648771	0.489101	0	1	1.67	0.04		AAEL002392	0.648788	1.06009	1	0	72.91	0.03		AAEL022497	2.07882	2.13462	0	1	28.25	0.02
AAEL020265	0.799464	0.547736	0	1	28.43	0.01		AAEL008641	0.563895	0.677437	1	0	227.33	0.00137		AAEL015593	1.06214	0.67086	1	0	16.77	0.05
AAEL015118	1.11773	1.101	0	1	432.89	0.02		AAEL008639	0.988777	0.87246	0	1	63.48	0.04		AAEL003466	0.668817	0.0785394	1	0	57.35	0.04
AAEL018234	0.819516	0.859409	1	0	56.76	0.04		AAEL021748	0.752076	0.38881	0	1	170.98	0.000413		AAEL024411	1.05248	0.411911	1	0	17.19	0.04
AAEL010974	0.212892	0.561272	1	0	20.99	0.00658		AAEL009428	0.276005	0.576672	1	0	46.94	0.03		AAEL008471	1.46845	0.638551	1	0	18.25	0.00701
AAEL023676	0.783816	0.987059	1	0	35.04	0.0083		AAEL005392	0.874794	0.150072	0	1	1101.44	0.00825		AAEL001549	1.45534	1.46097	0	1	12.77	0.03
AAEL013452	1.62547	1.69568	1	0	33.38	0.00312		AAEL009062	1.06356	0.998773	0	1	231.48	0.03		AAEL010109	1.45451	0.621089	1	0	25.65	0.02
AAEL010373	1.19805	1.18811	0	1	14.94	0.03		AAEL021798	0.558863	0	0	1	771.99	0.02		AAEL001742	0.722111	0	1	0	440.05	0.03
AAEL023512	0.145882	0.100466	0	1	15.8	0.05		AAEL019466	1.19645	0.616111	0	1	599.07	0.04		AAEL003097	0.32953	0.399621	0	1	18.7	0.03
AAEL018236	0.985751	1.01855	1	0	37.17	0.05		AAEL019466	1.19645	0.616111	0	1	599.07	0.04		AAEL014578	0.439633	0.674127	0	1	50.8	0.00197
AAEL002392	1.22239	1.06009	0	1	36.81	0.02		AAEL018159	1.09144	0.519476	0	1	27.48	0.02		AAEL009213	0.623668	0.860149	0	1	128.52	0.05
AAEL008641	0.79286	0.677437	0	1	21.03	0.00406		AAEL000370	0.980931	1.29757	1	0	41.23	0.05		AAEL000747	0.710961	0.919035	0	1	44.13	0.04
AAEL008641	0.79286	0.677437	0	1	21.03	0.00406		AAEL019833	0.659484	0.473404	0	1	114.42	0.000614		AAEL006552	1.20777	1.26993	0	1	24.21	0.02
AAEL020969	0.650156	0.384954	0	1	32.54	0.02		AAEL003326	0.151106	0.459139	1	0	2808.08	0.02		AAEL018699	1.30915	1.37941	0	1	53.89	0.03
AAEL000256	1.46158	0.974889	0	1	3.78	0.03		AAEL027483	0.5973	0.411901	0	1	39.42	0.02		AAEL011051	0.85607	0.92597	0	1	40.94	0.00624
AAEL014355	1.34289	1.27417	0	1	44.01	0.00961		AAEL027483	0.5973	0.411901	0	1	39.42	0.02		AAEL009736	0.348574	0.332417	1	0	40.45	0.02
AAEL018032	1.18321	1.12363	0	1	32.46	0.02		AAEL009334	0.473367	1.02702	1	0	69.33	0.0052		AAEL000281	0.985013	0.520015	1	0	16.89	0.05
AAEL004936	0	0.412987	1	0	79.24	4.18e-06		AAEL027350	0.205317	0.389148	1	0	132.15	0.02		AAEL011506	0.803445	0.186495	1	0	146.8	0.00152
AAEL004936	0	0.412987	1	0	79.24	4.18e-06		AAEL019793	1.40225	1.12994	0	1	93.19	0.00577		AAEL001677	2.94282	2.71425	1	0	2.27	0.05
AAEL023902	1.5938	1.45431	0	1	62.72	0.02		AAEL019578	1.25244	1.12313	0	1	98.69	0.00451		AAEL019865	0.594421	1.40237	0	1	194.14	2.65e-05
AAEL004520	0.263027	0.227959	0	1	24.36	0.03		AAEL007845	2.3127	2.36026	1	0	8.57	0.02		AAEL024195	1.09694	1.40648	0	1	222.33	0.00061
AAEL019825	0.986359	0.884023	0	1	39.87	0.02		AAEL007845	2.3127	2.36026	1	0	8.57	0.02		AAEL003594	0.266676	0.296602	0	1	50.01	0.04
AAEL012929	1.76501	1.69124	0	1	341.81	0.05		AAEL027150	1.083	0.871648	0	1	24.7	0.02		AAEL015118	1.19242	1.11773	1	0	172.17	0.00337
AAEL012930	1.19264	1.10673	0	1	50.36	0.02		AAEL010061	0.124304	0.148855	1	0	78.75	0.00129		AAEL020878	0.388038	0.279025	1	0	10.34	0.02
AAEL013253	0.528219	0.657509	1	0	314.43	0.03		AAEL000564	0.990199	0.269023	0	1	42.14	0.00181		AAEL019528	1.31889	1.21096	1	0	276.61	0.05
AAEL027483	0.238538	0.411901	1	0	219	0.04		AAEL019814	1.07867	0.621052	0	1	24.04	0.03		AAEL010974	0.762707	0.212892	1	0	164.2	0.000738
AAEL009334	0.914953	1.02702	1	0	27.2	0.05		AAEL005544	1.07267	0.385457	0	1	49.2	0.01		AAEL023676	0.531914	0.783816	0	1	15.08	0.02
AAEL005023	1.47827	0.534902	0	1	53.5	0.00115		AAEL021284	0.747743	0.988747	1	0	13.06	0.05		AAEL013128	1.4282	1.83792	0	1	46.51	1.67e-05
AAEL007845	2.45591	2.36026	0	1	22.26	0.02		AAEL019625	1.40655	1.25647	0	1	310.87	0.00312		AAEL013128	1.4282	1.83792	0	1	46.51	1.67e-05
AAEL006522	1.72276	1.60385	0	1	411.96	0.02		AAEL021746	1.09869	1.23277	1	0	4634.83	0.04		AAEL010373	1.30467	1.19805	1	0	79.81	0.00807
AAEL006522	1.72276	1.60385	0	1	411.96	0.02		AAEL021746	1.09869	1.23277	1	0	4634.83	0.04		AAEL012187	0.866145	0.796756	1	0	22.29	0.02
AAEL006522	1.72276	1.60385	0	1	411.96	0.02		AAEL019758	1.36667	1.22	0	1	44.97	0.00425		AAEL003728	0.926207	0.186697	1	0	124.96	0.02
AAEL006012	0.738153	0.925679	1	0	30.03	0.03		AAEL017280	0.884222	0.911294	1	0	80.2	0.00124		AAEL001361	0.772166	0.902593	0	1	17.92	0.03
AAEL025410	2.35523	2.15646	0	1	1.51	0.05		AAEL009280	23.5667	5.66	0	1	244.74	0.00165		AAEL027494	0.487905	0.0825358	1	0	48.1	0.02
AAEL006847	1.79388	1.7162	0	1	266.27	0.04		AAEL005712	1.35051	0.818824	0	1	14.25	0.03		AAEL003063	1.26435	1.28312	0	1	136.04	0.00508
AAEL018125	0.812782	1.1038	1	0	75.47	0.00679		AAEL008574	1.64607	0.548744	0	1	106.12	0.01		AAEL002392	0.648788	1.22239	0	1	20.25	0.02
AAEL009381	0.734002	0.70852	0	1	365.49	0.04		AAEL001939	0.86353	0.278854	0	1	28.3	0.02		AAEL008641	0.563895	0.79286	0	1	251.92	1.61e-06
AAEL010061	0.277369	0.148855	0	1	31.07	0.00432		AAEL018288	0.195154	0.498795	1	0	106.33	0.00261		AAEL018152	0.873188	1.31917	0	1	39.99	0.03
AAEL000564	0.631787	0.269023	0	1	16.4	0.02		AAEL006776	0.9858	0.654305	0	1	73.14	0.01		AAEL011106	1.5771	1.74489	0	1	23.56	0.00468
AAEL002995	1.20727	1.17273	0	1	6.59	0.03		AAEL028237	0.777186	0.163748	0	1	122.98	0.00312		AAEL021748	0.752076	0.591763	1	0	38.6	0.03
AAEL019683	0.209611	0.432703	1	0	118.44	0.03		AAEL008260	1.41464	1.49239	1	0	46	0.00825		AAEL009428	0.276005	0.41745	0	1	143.35	0.00191
AAEL023104	0.501096	0.644506	1	0	36.32	0.00279		AAEL003953	1.45718	1.31609	0	1	73.11	0.00155		AAEL009428	0.276005	0.41745	0	1	143.35	0.00191
AAEL005544	0.998193	0.385457	0	1	46.29	0.00131		AAEL025268	0.610266	0.0769938	0	1	254.2	0.000614		AAEL003162	1.02132	0.540583	1	0	18.89	0.05
AAEL021284	0.955644	0.988747	1	0	9.23	0.03		AAEL019855	1.56199	1.30119	0	1	2.57	0.01		AAEL004743	1.35361	1.42805	0	1	41.28	0.03
AAEL007539	0.334899	0.501229	1	0	44.17	0.00482		AAEL019449	1.08553	1.32285	1	0	3721.54	0.00545		AAEL007271	1.11236	0.309032	1	0	128.68	5.78e-07
AAEL027774	0.352311	0.416559	1	0	36.84	0.05		AAEL012410	1.14898	0.90593	0	1	1447.48	0.02		AAEL023692	1.74742	1.07271	1	0	14.57	0.05
AAEL019758	1.39571	1.22	0	1	54.6	8.29e-06		AAEL011737	0.857627	1.36741	1	0	91.07	0.03		AAEL007951	1.74402	1.09765	1	0	14.56	0.05
AAEL027340	0.502275	0.523191	1	0	32.53	0.02		AAEL026939	0.880422	1.02009	1	0	72.65	0.0073		AAEL007187	0.926563	1.1868	0	1	48.63	0.03
AAEL019925	0.0862728	0.137736	1	0	35.01	0.05		AAEL010869	0.216555	0.902555	1	0	2420.64	0.02		AAEL019833	0.659484	0.768057	0	1	48.99	0.00172
AAEL009173	0.754827	0.775469	1	0	25.7	0.02		AAEL003432	0.60238	1.05799	1	0	44.97	0.05		AAEL005347	0.122452	0.259254	0	1	145.4	0.01
AAEL002125	0.182195	0.163493	0	1	32.04	0.02		AAEL023107	1.39247	1.37895	0	1	23.94	0.00165		AAEL001803	0.310825	0.322191	0	1	75.84	0.00794
AAEL014227	0.676657	0.759728	1	0	330.77	0.04		AAEL005464	0.947551	0.406373	0	1	83.87	0.00124		AAEL004731	1.05898	0.417248	1	0	19.18	0.00681
AAEL009821	0.326588	0.789443	1	0	95.88	0.000514		AAEL020625	1.21679	0.413902	0	1	122.5	1.05e-05		AAEL012267	1.42616	0.77798	1	0	19.6	0.000657
AAEL009691	0.826196	0.418972	0	1	100.45	0.00235		AAEL007258	1.20123	1.19844	0	1	199.72	0.000614		AAEL010120	1.20814	0.70562	1	0	21.35	0.03
AAEL019940	0.0764034	0.13526	1	0	94.23	0.000776		AAEL007258	1.20123	1.19844	0	1	199.72	0.000614		AAEL027483	0.5973	0.238538	1	0	84.49	0.00506
AAEL018354	1.15312	0.84856	0	1	556.68	0.02		AAEL021447	0.269178	0.591054	1	0	72.22	0.02		AAEL027483	0.5973	0.238538	1	0	84.49	0.00506
AAEL005843	1.78919	1.5257	0	1	2.13	0.02		AAEL020244	1.08474	0	0	1	9770.33	0.000251		AAEL017368	1.59177	1.61972	0	1	15.6	0.03
AAEL023611	0.769321	0.845483	1	0	80.46	0.00406		Total			36	61				AAEL007240	1.40646	1.55918	0	1	377.21	0.03
AAEL008574	0.844472	0.548744	0	1	40.24	0.02										AAEL002235	0.374593	0.224993	1	0	182.78	0.04
AAEL008390	0.954609	0.94152	0	1	325.07	0.03										AAEL019793	1.40225	1.23205	1	0	18.76	0.02
AAEL025762	1.33518	1.2933	0	1	46.9	0.00312										AAEL011898	0.760916	0.197444	1	0	133.99	0.04
AAEL002819	0.651617	0.927832	1	0	28.37	0.03										AAEL019578	1.25244	1.37181	0	1	499.33	0.04
AAEL006776	0.115728	0.654305	1	0	193.93	0.05										AAEL020638	1.31544	1.18757	1	0	45.87	0.00172
AAEL028237	0.706384	0.163748	0	1	22.13	0.05										AAEL007845	2.3127	2.45591	0	1	156.1	0.02
AAEL004669	1.96258	1.92557	0	1	95.34	0.00012										AAEL007845	2.3127	2.45591	0	1	156.1	0.02
AAEL019855	1.50502	1.30119	0	1	2	0.03										AAEL009380	1.26647	0.623049	1	0	38.53	0.00177
AAEL013228	1.30186	1.11117	0	1	74.3	0.00494										AAEL011650	1.74056	1.71004	1	0	45.64	0.04
AAEL021227	0.776048	0.435503	0	1	30.53	0.02										AAEL017080	0.946662	0.196182	1	0	71.85	0.000445
AAEL007065	2.03641	1.9831	0	1	24.45	0.00482										AAEL000981	1.00488	1.23107	0	1	68.64	0.04
AAEL013713	0.508383	0.281099	0	1	509.47	0.02										AAEL005356	0.748907	0.784654	0	1	51.87	0.00268
AAEL006035	0.181051	0.122557	0	1	30.01	0.04										AAEL014378	1.88179	1.93007	0	1	18.9	0.05
AAEL006032	0.970466	1.0708	1	0	412.3	0.03										AAEL007134	1.33232	0.0234543	1	0	132.37	0.00376
AAEL023266	1.5955	1.41287	0	1	37.29	0.01										AAEL027694	0.796252	0.615522	1	0	61.17	0.04
AAEL021301	1.37237	1.48901	1	0	37.14	0.00658										AAEL019500	0.780468	0.837749	0	1	38.64	0.00191
AAEL020123	1.36198	1.35738	0	1	65.52	0.01										AAEL019625	1.40655	1.44107	0	1	69.64	0.01
AAEL018700	0.358534	0.714809	1	0	31.49	0.05										AAEL000090	0.721211	0.824231	0	1	52.75	0.03
AAEL003837	0.240558	0.156771	0	1	624.65	0.01										AAEL004480	0.8241	0.394223	1	0	50.21	0.05
AAEL003432	1.07728	1.05799	0	1	25.1	0.04										AAEL021746	1.09869	1.43774	0	1	11.18	0.02
AAEL003430	0.272451	0.512984	1	0	168.92	0.05										AAEL021746	1.09869	1.43774	0	1	11.18	0.02
AAEL023107	1.51472	1.37895	0	1	28.99	1.52e-05										AAEL019758	1.36667	1.39571	0	1	85.62	0.00061
AAEL006855	1.35371	0.998913	0	1	35	0.04										AAEL017280	0.884222	0.901091	0	1	113.7	5.78e-07
AAEL006876	0.608026	0.343525	0	1	37.81	0.01										AAEL026903	0.528088	0.379636	1	0	49.95	0.000976
AAEL002317	0.0878665	0.170216	1	0	34.35	0.00937										AAEL011469	0.254016	0.259421	0	1	1106.8	0.000251
AAEL005464	0.778481	0.406373	0	1	21.98	0.01										AAEL007805	0.817633	0.932378	0	1	84.67	0.03
AAEL020625	0.441521	0.413902	0	1	56.97	0.01										AAEL009700	1.73777	0.794717	1	0	40.06	0.00331
AAEL007258	1.25174	1.19844	0	1	9.07	0.04										AAEL009702	1.27595	1.3849	0	1	355.38	0.02
AAEL004083	0.747854	0.680743	0	1	209.91	0.05										AAEL005599	0.137207	0.315849	0	1	58.34	0.02
AAEL027016	1.29481	0.735649	0	1	8.07	0.03										AAEL012071	1.2659	0.420615	1	0	56.82	0.000211
AAEL021447	0.41015	0.591054	1	0	429.19	0.04										AAEL000488	0.805864	1.25712	0	1	21.18	0.01
AAEL021755	2.40559	2.18819	0	1	1.59	0.04										AAEL019925	0.196307	0.0862728	1	0	140.74	0.02
Total			43	87												AAEL002091	0.14217	0.0756796	1	0	83.71	0.00104
																AAEL018313	0.990279	1.09003	0	1	94.85	0.02
																AAEL019404	1.20193	1.25057	0	1	70.29	0.00061
																AAEL019622	0.787912	0.622487	1	0	316.23	0.04
																AAEL009280	23.5667	3.952	1	0	173.59	0.000777
																AAEL009821	1.15075	0.326588	1	0	149.97	1.38e-07
																AAEL000185	1.33596	1.43	0	1	10.25	0.02
																AAEL019982	1.15983	1.12769	1	0	53.89	0.000101
																AAEL023611	0.604658	0.769321	0	1	142.32	0.00624
																AAEL008574	1.64607	0.844472	1	0	24.43	0.00496
																AAEL008389	1.25328	1.30531	0	1	21.57	0.03
																AAEL002835	0.640298	0.246937	1	0	28.67	0.03
																AAEL018288	0.195154	0.349073	0	1	101.32	0.00175
																AAEL019556	1.22488	1.26668	0	1	14.38	0.02
																AAEL006776	0.9858	0.115728	1	0	126.81	0.00665
																AAEL019697	1.75591	1.71032	1	0	31.88	0.01
																AAEL019699	1.48456	0.637079	1	0	23.98	0.00072
																AAEL003953	1.45718	1.31488	1	0	29.3	0.01
																AAEL025268	0.610266	0.160143	1	0	70.58	0.00496
																AAEL025268	0.610266	0.160143	1	0	70.58	0.00496
																AAEL008739	1.21482	1.34201	0	1	79.51	0.00794
																AAEL009754	0.727214	1.44717	0	1	15.72	0.05
																AAEL012410	1.14898	1.15761	0	1	45.28	0.04
																AAEL012410	1.14898	1.15761	0	1	45.28	0.04
																AAEL012409	1.74971	1.78766	0	1	96.48	0.03
																AAEL027978	0.184628	0.18263	1	0	85.59	0.05
																AAEL010749	1.29251	0.574173	1	0	67.39	7.97e-09
																AAEL013102	0.642956	0.699952	0	1	63.66	0.04
																AAEL008144	1.20731	0.882578	1	0	19.25	0.05
																AAEL026939	0.880422	0.733521	1	0	86.72	0.00184
																AAEL010869	0.216555	0.850866	0	1	62.62	0.02
																AAEL026355	1.38845	1.5127	0	1	188.88	0.01
																AAEL000967	0.807057	0.966649	0	1	51.8	0.05
																AAEL000970	0.984554	1.02739	0	1	109.82	0.04
																AAEL020625	1.21679	0.441521	1	0	44.67	0.000389
																AAEL007258	1.20123	1.25174	0	1	102.07	0.000175
																AAEL006330	0.773961	0.405534	1	0	17.03	0.02
																AAEL004083	0.833793	0.747854	1	0	82.16	0.02
																AAEL019570	0.257851	0.241035	1	0	18.53	0.05
																AAEL019594	1.17693	1.0096	1	0	10.04	0.02
																AAEL027189	0.756417	0.166502	1	0	59.6	0.05
																AAEL007404	1.22073	1.27817	0	1	141.59	0.05
																AAEL019561	0.698528	0.158198	1	0	67.07	0.00631
																AAEL021447	0.269178	0.41015	0	1	48.5	0.00175
																AAEL020244	1.08474	0.608929	1	0	70.71	0.000428
																Total			92	83
																	#N/A	#N/A
																	#N/A	#N/A
																	#N/A	#N/A
																	#N/A	#N/A
																	#N/A	#N/A
																	#N/A	#N/A
																	#N/A	#N/A
																	#N/A	#N/A
																	#N/A	#N/A
																	#N/A	#N/A
																	#N/A	#N/A
																	#N/A	#N/A
																	#N/A	#N/A
																	#N/A	#N/A
																	#N/A	#N/A
																	#N/A	#N/A
																	#N/A	#N/A
																	#N/A	#N/A
																	#N/A	#N/A
																	#N/A	#N/A
																	#N/A	#N/A
																	#N/A	#N/A
																	#N/A	#N/A
																	#N/A	#N/A
																	#N/A	#N/A
																	#N/A	#N/A
																	#N/A	#N/A
																	#N/A	#N/A
																	#N/A	#N/A
																	#N/A	#N/A
																	#N/A	#N/A
																	#N/A	#N/A
																	#N/A	#N/A
																	#N/A	#N/A
																	#N/A	#N/A
																	#N/A	#N/A
																	#N/A	#N/A
																	#N/A	#N/A
																	#N/A	#N/A
																	#N/A	#N/A
																	#N/A	#N/A
																	#N/A	#N/A
																	#N/A	#N/A
																	#N/A	#N/A
																	#N/A	#N/A
																	#N/A	#N/A
																	#N/A	#N/A
																	#N/A	#N/A
																	#N/A	#N/A
																	#N/A	#N/A
																	#N/A	#N/A
																	#N/A	#N/A
																	#N/A	#N/A
																	#N/A	#N/A
																	#N/A	#N/A
																	#N/A	#N/A
																	#N/A	#N/A
																	#N/A	#N/A
																	#N/A	#N/A
																	#N/A	#N/A
																	#N/A	#N/A
																	#N/A	#N/A
																	#N/A	#N/A
																	#N/A	#N/A
																	#N/A	#N/A
																	#N/A	#N/A
																	#N/A	#N/A
																	#N/A	#N/A
																	#N/A	#N/A
																	#N/A	#N/A
																	#N/A	#N/A
																	#N/A	#N/A
																	#N/A	#N/A
																	#N/A	#N/A
																	#N/A	#N/A
																	#N/A	#N/A
																	#N/A	#N/A
																	#N/A	#N/A
																	#N/A	#N/A
																	#N/A	#N/A
																	#N/A	#N/A
																	#N/A	#N/A
																	#N/A	#N/A
																	#N/A	#N/A
																	#N/A	#N/A
																	#N/A	#N/A
																	#N/A	#N/A
																	#N/A	#N/A
																	#N/A	#N/A
																	#N/A	#N/A
																	#N/A	#N/A
																	#N/A	#N/A
																	#N/A	#N/A
																	#N/A	#N/A
																	#N/A	#N/A
																	#N/A	#N/A
																	#N/A	#N/A
																	#N/A	#N/A
																	#N/A	#N/A
																	#N/A	#N/A
																	#N/A	#N/A
																	#N/A	#N/A
																	#N/A	#N/A
																	#N/A	#N/A
																	#N/A	#N/A
																	#N/A	#N/A
																	#N/A	#N/A
																	#N/A	#N/A
																	#N/A	#N/A
																	#N/A	#N/A
																	#N/A	#N/A
																	#N/A	#N/A
																	#N/A	#N/A
																	#N/A	#N/A
																	#N/A	#N/A
																	#N/A	#N/A
																	#N/A	#N/A
																	#N/A	#N/A
																	#N/A	#N/A
																	#N/A	#N/A
																	#N/A	#N/A
																	#N/A	#N/A
																	#N/A	#N/A
																	#N/A	#N/A
																	#N/A	#N/A
																	#N/A	#N/A
																	#N/A	#N/A
																	#N/A	#N/A
																	#N/A	#N/A
																	#N/A	#N/A
																	#N/A	#N/A
																	#N/A	#N/A
																	#N/A	#N/A
																	#N/A	#N/A
																	#N/A	#N/A
																	#N/A	#N/A
																	#N/A	#N/A
																	#N/A	#N/A
																	#N/A	#N/A
																	#N/A	#N/A
																	#N/A	#N/A
																	#N/A	#N/A
																	#N/A	#N/A
																	#N/A	#N/A
																	#N/A	#N/A
																	#N/A	#N/A
																	#N/A	#N/A
																	#N/A	#N/A
																	#N/A	#N/A
																	#N/A	#N/A
																	#N/A	#N/A
																	#N/A	#N/A
																	#N/A	#N/A
																	#N/A	#N/A
																	#N/A	#N/A
																	#N/A	#N/A
																	#N/A	#N/A
																	#N/A	#N/A
																	#N/A	#N/A
																	#N/A	#N/A
																	#N/A	#N/A
																	#N/A	#N/A
																	#N/A	#N/A
																	#N/A	#N/A
																	#N/A	#N/A
																	#N/A	#N/A
																	#N/A	#N/A
																	#N/A	#N/A
																	#N/A	#N/A
																	#N/A	#N/A
																	#N/A	#N/A
																	#N/A	#N/A
																	#N/A	#N/A
																	#N/A	#N/A
																	#N/A	#N/A
																	#N/A	#N/A
																	#N/A	#N/A
																	#N/A	#N/A
																	#N/A	#N/A
																	#N/A	#N/A
																	#N/A	#N/A
																	#N/A	#N/A
																	#N/A	#N/A
																	#N/A	#N/A
																	#N/A	#N/A
																	#N/A	#N/A
																	#N/A	#N/A
																	#N/A	#N/A
																	#N/A	#N/A
																	#N/A	#N/A
																	#N/A	#N/A
																	#N/A	#N/A
																	#N/A	#N/A
																	#N/A	#N/A
																	#N/A	#N/A
																	#N/A	#N/A
																	#N/A	#N/A
																	#N/A	#N/A
																	#N/A	#N/A
																	#N/A	#N/A
																	#N/A	#N/A
																	#N/A	#N/A
																	#N/A	#N/A
																	#N/A	#N/A
																	#N/A	#N/A
																	#N/A	#N/A
																	#N/A	#N/A
																	#N/A	#N/A
																	#N/A	#N/A
																	#N/A	#N/A
																	#N/A	#N/A
																	#N/A	#N/A
																	#N/A	#N/A
																	#N/A	#N/A
																	#N/A	#N/A
																	#N/A	#N/A
																	#N/A	#N/A
																	#N/A	#N/A
																	#N/A	#N/A
																	#N/A	#N/A
																	#N/A	#N/A
																	#N/A	#N/A
																	#N/A	#N/A
																	#N/A	#N/A
																	#N/A	#N/A
																	#N/A	#N/A
																	#N/A	#N/A
																	#N/A	#N/A
																	#N/A	#N/A
																	#N/A	#N/A
																	#N/A	#N/A
																	#N/A	#N/A
																	#N/A	#N/A
																	#N/A	#N/A
																	#N/A	#N/A
																	#N/A	#N/A
																	#N/A	#N/A
																	#N/A	#N/A
																	#N/A	#N/A
																	#N/A	#N/A
																	#N/A	#N/A
																	#N/A	#N/A
																	#N/A	#N/A
																	#N/A	#N/A
																	#N/A	#N/A
																	#N/A	#N/A
																	#N/A	#N/A
																	#N/A	#N/A
																	#N/A	#N/A
																	#N/A	#N/A
																	#N/A	#N/A
																	#N/A	#N/A
																	#N/A	#N/A
																	#N/A	#N/A
																	#N/A	#N/A
																	#N/A	#N/A
																	#N/A	#N/A
																	#N/A	#N/A
																	#N/A	#N/A
																	#N/A	#N/A
																	#N/A	#N/A
																	#N/A	#N/A
																	#N/A	#N/A
																	#N/A	#N/A
																	#N/A	#N/A
																	#N/A	#N/A
																	#N/A	#N/A
																	#N/A	#N/A
																	#N/A	#N/A
																	#N/A	#N/A
																	#N/A	#N/A
																	#N/A	#N/A
																	#N/A	#N/A
																	#N/A	#N/A
																	#N/A	#N/A
																	#N/A	#N/A
																	#N/A	#N/A
																	#N/A	#N/A
																	#N/A	#N/A
																	#N/A	#N/A
																	#N/A	#N/A
																	#N/A	#N/A
																	#N/A	#N/A
																	#N/A	#N/A
																	#N/A	#N/A
																	#N/A	#N/A
																	#N/A	#N/A
																	#N/A	#N/A
																	#N/A	#N/A
																	#N/A	#N/A
																	#N/A	#N/A
																	#N/A	#N/A
																	#N/A	#N/A
																	#N/A	#N/A
																	#N/A	#N/A
																	#N/A	#N/A
																	#N/A	#N/A
																	#N/A	#N/A
																	#N/A	#N/A
																	#N/A	#N/A
																	#N/A	#N/A
																	#N/A	#N/A
																	#N/A	#N/A
																	#N/A	#N/A
																	#N/A	#N/A
																	#N/A	#N/A
																	#N/A	#N/A
																	#N/A	#N/A
																	#N/A	#N/A
																	#N/A	#N/A
																	#N/A	#N/A
																	#N/A	#N/A
																	#N/A	#N/A
																	#N/A	#N/A
																	#N/A	#N/A
																	#N/A	#N/A
																	#N/A	#N/A
																	#N/A	#N/A
																	#N/A	#N/A
																	#N/A	#N/A
																	#N/A	#N/A
																	#N/A	#N/A
																	#N/A	#N/A
																	#N/A	#N/A
																	#N/A	#N/A
																	#N/A	#N/A
																	#N/A	#N/A
																	#N/A	#N/A
																	#N/A	#N/A
																	#N/A	#N/A
																	#N/A	#N/A
																	#N/A	#N/A
																	#N/A	#N/A
																	#N/A	#N/A
																	#N/A	#N/A
																	#N/A	#N/A
																	#N/A	#N/A
																	#N/A	#N/A
																	#N/A	#N/A
																	#N/A	#N/A
																	#N/A	#N/A
																	#N/A	#N/A
																	#N/A	#N/A
																	#N/A	#N/A
																	#N/A	#N/A
																	#N/A	#N/A
																	#N/A	#N/A
																	#N/A	#N/A
																	#N/A	#N/A
																	#N/A	#N/A
																	#N/A	#N/A
																	#N/A	#N/A
																	#N/A	#N/A
																	#N/A	#N/A
																	#N/A	#N/A
																	#N/A	#N/A
																	#N/A	#N/A
																	#N/A	#N/A
																	#N/A	#N/A
																	#N/A	#N/A
																	#N/A	#N/A
																	#N/A	#N/A
																	#N/A	#N/A
																	#N/A	#N/A
																	#N/A	#N/A
																	#N/A	#N/A
																	#N/A	#N/A
																	#N/A	#N/A
																	#N/A	#N/A
																	#N/A	#N/A
																	#N/A	#N/A
																	#N/A	#N/A
																	#N/A	#N/A
																	#N/A	#N/A
																	#N/A	#N/A
																	#N/A	#N/A
																	#N/A	#N/A
																	#N/A	#N/A
																	#N/A	#N/A
																	#N/A	#N/A
																	#N/A	#N/A
																	#N/A	#N/A
																	#N/A	#N/A
																	#N/A	#N/A
																	#N/A	#N/A
																	#N/A	#N/A
																	#N/A	#N/A
																	#N/A	#N/A
																	#N/A	#N/A
																	#N/A	#N/A
																	#N/A	#N/A
																	#N/A	#N/A
																	#N/A	#N/A
																	#N/A	#N/A
																	#N/A	#N/A
																	#N/A	#N/A
																	#N/A	#N/A
																	#N/A	#N/A
																	#N/A	#N/A
																	#N/A	#N/A
																	#N/A	#N/A
																	#N/A	#N/A
																	#N/A	#N/A
																	#N/A	#N/A
																	#N/A	#N/A
																	#N/A	#N/A
																	#N/A	#N/A
																	#N/A	#N/A
																	#N/A	#N/A
																	#N/A	#N/A
																	#N/A	#N/A
																	#N/A	#N/A
																	#N/A	#N/A
																	#N/A	#N/A
																	#N/A	#N/A
																	#N/A	#N/A
																	#N/A	#N/A
																	#N/A	#N/A
																	#N/A	#N/A
																	#N/A	#N/A
																	#N/A	#N/A
																	#N/A	#N/A
																	#N/A	#N/A
																	#N/A	#N/A
																	#N/A	#N/A
																	#N/A	#N/A
																	#N/A	#N/A
																	#N/A	#N/A
																	#N/A	#N/A
																	#N/A	#N/A
																	#N/A	#N/A
																	#N/A	#N/A
																	#N/A	#N/A
																	#N/A	#N/A
																	#N/A	#N/A
																	#N/A	#N/A
																	#N/A	#N/A
																	#N/A	#N/A
																	#N/A	#N/A
																	#N/A	#N/A
																	#N/A	#N/A
																	#N/A	#N/A
																	#N/A	#N/A
																	#N/A	#N/A
																	#N/A	#N/A
																	#N/A	#N/A
																	#N/A	#N/A
																	#N/A	#N/A
																	#N/A	#N/A
																	#N/A	#N/A
																	#N/A	#N/A
																	#N/A	#N/A
																	#N/A	#N/A
																	#N/A	#N/A
																	#N/A	#N/A
																	#N/A	#N/A
																	#N/A	#N/A
																	#N/A	#N/A
																	#N/A	#N/A
																	#N/A	#N/A
																	#N/A	#N/A
																	#N/A	#N/A
																	#N/A	#N/A
																	#N/A	#N/A
																	#N/A	#N/A
																	#N/A	#N/A
																	#N/A	#N/A
																	#N/A	#N/A
																	#N/A	#N/A
																	#N/A	#N/A
																	#N/A	#N/A
																	#N/A	#N/A
																	#N/A	#N/A
																	#N/A	#N/A
																	#N/A	#N/A
																	#N/A	#N/A
																	#N/A	#N/A
																	#N/A	#N/A
																	#N/A	#N/A
																	#N/A	#N/A
																	#N/A	#N/A
																	#N/A	#N/A
																	#N/A	#N/A
																	#N/A	#N/A
																	#N/A	#N/A
																	#N/A	#N/A
																	#N/A	#N/A
																	#N/A	#N/A
																	#N/A	#N/A
																	#N/A	#N/A
																	#N/A	#N/A
																	#N/A	#N/A
																	#N/A	#N/A
																	#N/A	#N/A
																	#N/A	#N/A
																	#N/A	#N/A
																	#N/A	#N/A
																	#N/A	#N/A
																	#N/A	#N/A
																	#N/A	#N/A
																	#N/A	#N/A
																	#N/A	#N/A
																	#N/A	#N/A
																	#N/A	#N/A
																	#N/A	#N/A
																	#N/A	#N/A
																	#N/A	#N/A
																	#N/A	#N/A
																	#N/A	#N/A
																	#N/A	#N/A
																	#N/A	#N/A
																	#N/A	#N/A
																	#N/A	#N/A
																	#N/A	#N/A
																	#N/A	#N/A
																	#N/A	#N/A
																	#N/A	#N/A
																	#N/A	#N/A
																	#N/A	#N/A
																	#N/A	#N/A
																	#N/A	#N/A
																	#N/A	#N/A
																	#N/A	#N/A
																	#N/A	#N/A
																	#N/A	#N/A
																	#N/A	#N/A
																	#N/A	#N/A
																	#N/A	#N/A
																	#N/A	#N/A
																	#N/A	#N/A
																	#N/A	#N/A
																	#N/A	#N/A
																	#N/A	#N/A
																	#N/A	#N/A
																	#N/A	#N/A
																	#N/A	#N/A
																	#N/A	#N/A
																	#N/A	#N/A
																	#N/A	#N/A
																	#N/A	#N/A
																	#N/A	#N/A
																	#N/A	#N/A
																	#N/A	#N/A
																	#N/A	#N/A
																	#N/A	#N/A
																	#N/A	#N/A
																	#N/A	#N/A
																	#N/A	#N/A
																	#N/A	#N/A
																	#N/A	#N/A
																	#N/A	#N/A
																	#N/A	#N/A
																	#N/A	#N/A
																	#N/A	#N/A
																	#N/A	#N/A
																	#N/A	#N/A
																	#N/A	#N/A
																	#N/A	#N/A
																	#N/A	#N/A
																	#N/A	#N/A
																	#N/A	#N/A
																	#N/A	#N/A
																	#N/A	#N/A
																	#N/A	#N/A
																	#N/A	#N/A
																	#N/A	#N/A
																	#N/A	#N/A
																	#N/A	#N/A
																	#N/A	#N/A
																	#N/A	#N/A
																	#N/A	#N/A
																	#N/A	#N/A
																	#N/A	#N/A
																	#N/A	#N/A
																	#N/A	#N/A
																	#N/A	#N/A
																	#N/A	#N/A
																	#N/A	#N/A
																	#N/A	#N/A
																	#N/A	#N/A
																	#N/A	#N/A
																	#N/A	#N/A
																	#N/A	#N/A
																	#N/A	#N/A
																	#N/A	#N/A
																	#N/A	#N/A
																	#N/A	#N/A
																	#N/A	#N/A
																	#N/A	#N/A
																	#N/A	#N/A
																	#N/A	#N/A
																	#N/A	#N/A
																	#N/A	#N/A
																	#N/A	#N/A
																	#N/A	#N/A
																	#N/A	#N/A
																	#N/A	#N/A
																	#N/A	#N/A
																	#N/A	#N/A
																	#N/A	#N/A
																	#N/A	#N/A
																	#N/A	#N/A
																	#N/A	#N/A
																	#N/A	#N/A
																	#N/A	#N/A
																	#N/A	#N/A
																	#N/A	#N/A
																	#N/A	#N/A
																	#N/A	#N/A
																	#N/A	#N/A
																	#N/A	#N/A
																	#N/A	#N/A
																	#N/A	#N/A
																	#N/A	#N/A
																	#N/A	#N/A
																	#N/A	#N/A
																	#N/A	#N/A
																	#N/A	#N/A
																	#N/A	#N/A
																	#N/A	#N/A
																	#N/A	#N/A
																	#N/A	#N/A
																	#N/A	#N/A
																	#N/A	#N/A
																	#N/A	#N/A
																	#N/A	#N/A
																	#N/A	#N/A
																	#N/A	#N/A
																	#N/A	#N/A
																	#N/A	#N/A
																	#N/A	#N/A
																	#N/A	#N/A
																	#N/A	#N/A
																	#N/A	#N/A
																	#N/A	#N/A
																	#N/A	#N/A
																	#N/A	#N/A
																	#N/A	#N/A
																	#N/A	#N/A
																	#N/A	#N/A
																	#N/A	#N/A
																	#N/A	#N/A
																	#N/A	#N/A
																	#N/A	#N/A
																	#N/A	#N/A
																	#N/A	#N/A
																	#N/A	#N/A
																	#N/A	#N/A
																	#N/A	#N/A
																	#N/A	#N/A
																	#N/A	#N/A
																	#N/A	#N/A
																	#N/A	#N/A
																	#N/A	#N/A
																	#N/A	#N/A
																	#N/A	#N/A
																	#N/A	#N/A
																	#N/A	#N/A
																	#N/A	#N/A
																	#N/A	#N/A
																	#N/A	#N/A
																	#N/A	#N/A
																	#N/A	#N/A
																	#N/A	#N/A
																	#N/A	#N/A
																	#N/A	#N/A
																	#N/A	#N/A
																	#N/A	#N/A
																	#N/A	#N/A
																	#N/A	#N/A
																	#N/A	#N/A
																	#N/A	#N/A
																	#N/A	#N/A
																	#N/A	#N/A
																	#N/A	#N/A
																	#N/A	#N/A
																	#N/A	#N/A
																	#N/A	#N/A
																	#N/A	#N/A
																	#N/A	#N/A
																	#N/A	#N/A
																	#N/A	#N/A
																	#N/A	#N/A
																	#N/A	#N/A
																	#N/A	#N/A
																	#N/A	#N/A
																	#N/A	#N/A
																	#N/A	#N/A
																	#N/A	#N/A
																	#N/A	#N/A
																	#N/A	#N/A
																	#N/A	#N/A
																	#N/A	#N/A
																	#N/A	#N/A
																	#N/A	#N/A
																	#N/A	#N/A
																	#N/A	#N/A
																	#N/A	#N/A
																	#N/A	#N/A
																	#N/A	#N/A
																	#N/A	#N/A
																	#N/A	#N/A
																	#N/A	#N/A
																	#N/A	#N/A
																	#N/A	#N/A
																	#N/A	#N/A
																	#N/A	#N/A
																	#N/A	#N/A
																	#N/A	#N/A
																	#N/A	#N/A
																	#N/A	#N/A
																	#N/A	#N/A
																	#N/A	#N/A
																	#N/A	#N/A
																	#N/A	#N/A
																	#N/A	#N/A
																	#N/A	#N/A
																	#N/A	#N/A
																	#N/A	#N/A
																	#N/A	#N/A
																	#N/A	#N/A
																	#N/A	#N/A
																	#N/A	#N/A
																	#N/A	#N/A
																	#N/A	#N/A
																	#N/A	#N/A
																	#N/A	#N/A
																	#N/A	#N/A
																	#N/A	#N/A
																	#N/A	#N/A
																	#N/A	#N/A
																	#N/A	#N/A
																	#N/A	#N/A
																	#N/A	#N/A
																	#N/A	#N/A
																	#N/A	#N/A
																	#N/A	#N/A
																	#N/A	#N/A
																	#N/A	#N/A
																	#N/A	#N/A
																	#N/A	#N/A
																	#N/A	#N/A
																	#N/A	#N/A
																	#N/A	#N/A
																	#N/A	#N/A
																	#N/A	#N/A
																	#N/A	#N/A
																	#N/A	#N/A
																	#N/A	#N/A
																	#N/A	#N/A
																	#N/A	#N/A
																	#N/A	#N/A
																	#N/A	#N/A
																	#N/A	#N/A
																	#N/A	#N/A
																	#N/A	#N/A
																	#N/A	#N/A
																	#N/A	#N/A
																	#N/A	#N/A
																	#N/A	#N/A
																	#N/A	#N/A
																	#N/A	#N/A
																	#N/A	#N/A
																	#N/A	#N/A
																	#N/A	#N/A
																	#N/A	#N/A
																	#N/A	#N/A
																	#N/A	#N/A
																	#N/A	#N/A
																	#N/A	#N/A
																	#N/A	#N/A
																	#N/A	#N/A
																	#N/A	#N/A
																	#N/A	#N/A
																	#N/A	#N/A
																	#N/A	#N/A
																	#N/A	#N/A
																	#N/A	#N/A
																	#N/A	#N/A
																	#N/A	#N/A
																	#N/A	#N/A
																	#N/A	#N/A
																	#N/A	#N/A
																	#N/A	#N/A
																	#N/A	#N/A
																	#N/A	#N/A
																	#N/A	#N/A
																	#N/A	#N/A
																	#N/A	#N/A
																	#N/A	#N/A
																	#N/A	#N/A
																	#N/A	#N/A
																	#N/A	#N/A
																	#N/A	#N/A
																	#N/A	#N/A
																	#N/A	#N/A
																	#N/A	#N/A
																	#N/A	#N/A
																	#N/A	#N/A
																	#N/A	#N/A
																	#N/A	#N/A
																	#N/A	#N/A
																	#N/A	#N/A
																	#N/A	#N/A
																	#N/A	#N/A
																	#N/A	#N/A
																	#N/A	#N/A
																	#N/A	#N/A
																	#N/A	#N/A
																	#N/A	#N/A
																	#N/A	#N/A
																	#N/A	#N/A
																	#N/A	#N/A
																	#N/A	#N/A
																	#N/A	#N/A
																	#N/A	#N/A
																	#N/A	#N/A
																	#N/A	#N/A
																	#N/A	#N/A
																	#N/A	#N/A
																	#N/A	#N/A
																	#N/A	#N/A
																	#N/A	#N/A
																	#N/A	#N/A
																	#N/A	#N/A
																	#N/A	#N/A
																	#N/A	#N/A
																	#N/A	#N/A
																	#N/A	#N/A
																	#N/A	#N/A
																	#N/A	#N/A
																	#N/A	#N/A
																	#N/A	#N/A
																	#N/A	#N/A
																	#N/A	#N/A
																	#N/A	#N/A
																	#N/A	#N/A
																	#N/A	#N/A
																	#N/A	#N/A
																	#N/A	#N/A
																	#N/A	#N/A
																	#N/A	#N/A
																	#N/A	#N/A
																	#N/A	#N/A
																	#N/A	#N/A
																	#N/A	#N/A
																	#N/A	#N/A
																	#N/A	#N/A
																	#N/A	#N/A
																	#N/A	#N/A
																	#N/A	#N/A
																	#N/A	#N/A
																	#N/A	#N/A
																	#N/A	#N/A
																	#N/A	#N/A
																	#N/A	#N/A
																	#N/A	#N/A
																	#N/A	#N/A
																	#N/A	#N/A
																	#N/A	#N/A
																	#N/A	#N/A
																	#N/A	#N/A
																	#N/A	#N/A
																	#N/A	#N/A
																	#N/A	#N/A
																	#N/A	#N/A
																	#N/A	#N/A
																	#N/A	#N/A
																	#N/A	#N/A
																	#N/A	#N/A
																	#N/A	#N/A
																	#N/A	#N/A
																	#N/A	#N/A
																	#N/A	#N/A
																	#N/A	#N/A
																	#N/A	#N/A
																	#N/A	#N/A
																	#N/A	#N/A
																	#N/A	#N/A
																	#N/A	#N/A
																	#N/A	#N/A
																	#N/A	#N/A
																	#N/A	#N/A
																	#N/A	#N/A
																	#N/A	#N/A
																	#N/A	#N/A
																	#N/A	#N/A
																	#N/A	#N/A
																	#N/A	#N/A
																	#N/A	#N/A
																	#N/A	#N/A
																	#N/A	#N/A
																	#N/A	#N/A
																	#N/A	#N/A
																	#N/A	#N/A
																	#N/A	#N/A
																	#N/A	#N/A
																	#N/A	#N/A
																	#N/A	#N/A
																	#N/A	#N/A
																	#N/A	#N/A
																	#N/A	#N/A
																	#N/A	#N/A
																	#N/A	#N/A
																	#N/A	#N/A
																	#N/A	#N/A
																	#N/A	#N/A
																	#N/A	#N/A
																	#N/A	#N/A
																	#N/A	#N/A
																	#N/A	#N/A
																	#N/A	#N/A
																	#N/A	#N/A
																	#N/A	#N/A
																	#N/A	#N/A
																	#N/A	#N/A
																	#N/A	#N/A
																	#N/A	#N/A
																	#N/A	#N/A
																	#N/A	#N/A
																	#N/A	#N/A
																	#N/A	#N/A
																	#N/A	#N/A
																	#N/A	#N/A
																	#N/A	#N/A
																	#N/A	#N/A
																	#N/A	#N/A
																	#N/A	#N/A
																	#N/A	#N/A
																	#N/A	#N/A
																	#N/A	#N/A
																	#N/A	#N/A
																	#N/A	#N/A
																	#N/A	#N/A
																	#N/A	#N/A
																	#N/A	#N/A
																	#N/A	#N/A
																	#N/A	#N/A
																	#N/A	#N/A
																	#N/A	#N/A
																	#N/A	#N/A
																	#N/A	#N/A
																	#N/A	#N/A
																	#N/A	#N/A
																	#N/A	#N/A
																	#N/A	#N/A
																	#N/A	#N/A
																	#N/A	#N/A
																	#N/A	#N/A
																	#N/A	#N/A
																	#N/A	#N/A
																	#N/A	#N/A
																	#N/A	#N/A
																	#N/A	#N/A
																	#N/A	#N/A
																	#N/A	#N/A
																	#N/A	#N/A
																	#N/A	#N/A
																	#N/A	#N/A
																	#N/A	#N/A
																	#N/A	#N/A
																	#N/A	#N/A
																	#N/A	#N/A
																	#N/A	#N/A
																	#N/A	#N/A
																	#N/A	#N/A
																	#N/A	#N/A
																	#N/A	#N/A
																	#N/A	#N/A
																	#N/A	#N/A
																	#N/A	#N/A
																	#N/A	#N/A
																	#N/A	#N/A
																	#N/A	#N/A
																	#N/A	#N/A
																	#N/A	#N/A
																	#N/A	#N/A
																	#N/A	#N/A
																	#N/A	#N/A
																	#N/A	#N/A
																	#N/A	#N/A
																	#N/A	#N/A
																	#N/A	#N/A
																	#N/A	#N/A
																	#N/A	#N/A
																	#N/A	#N/A
																	#N/A	#N/A
																	#N/A	#N/A
																	#N/A	#N/A
																	#N/A	#N/A
																	#N/A	#N/A
																	#N/A	#N/A
																	#N/A	#N/A
																	#N/A	#N/A
																	#N/A	#N/A
																	#N/A	#N/A
																	#N/A	#N/A
																	#N/A	#N/A
																	#N/A	#N/A
																	#N/A	#N/A
																	#N/A	#N/A
																	#N/A	#N/A
																	#N/A	#N/A
																	#N/A	#N/A
																	#N/A	#N/A
																	#N/A	#N/A
																	#N/A	#N/A
																	#N/A	#N/A
																	#N/A	#N/A
																	#N/A	#N/A
																	#N/A	#N/A
																	#N/A	#N/A
																	#N/A	#N/A
																	#N/A	#N/A
																	#N/A	#N/A
																	#N/A	#N/A
																	#N/A	#N/A
																	#N/A	#N/A
																	#N/A	#N/A
																	#N/A	#N/A
																	#N/A	#N/A
																	#N/A	#N/A
																	#N/A	#N/A
																	#N/A	#N/A
																	#N/A	#N/A
																	#N/A	#N/A
																	#N/A	#N/A
																	#N/A	#N/A
																	#N/A	#N/A
																	#N/A	#N/A
																	#N/A	#N/A
																	#N/A	#N/A
																	#N/A	#N/A
																	#N/A	#N/A
																	#N/A	#N/A
																	#N/A	#N/A
																	#N/A	#N/A
																	#N/A	#N/A
																	#N/A	#N/A
																	#N/A	#N/A
																	#N/A	#N/A
																	#N/A	#N/A
																	#N/A	#N/A
																	#N/A	#N/A
																	#N/A	#N/A
																	#N/A	#N/A
																	#N/A	#N/A
																	#N/A	#N/A
																	#N/A	#N/A
																	#N/A	#N/A
																	#N/A	#N/A
																	#N/A	#N/A
																	#N/A	#N/A
																	#N/A	#N/A
																	#N/A	#N/A
																	#N/A	#N/A
																	#N/A	#N/A
																	#N/A	#N/A
																	#N/A	#N/A
																	#N/A	#N/A
																	#N/A	#N/A
																	#N/A	#N/A
																	#N/A	#N/A
																	#N/A	#N/A
																	#N/A	#N/A
																	#N/A	#N/A
																	#N/A	#N/A
																	#N/A	#N/A
																	#N/A	#N/A
																	#N/A	#N/A
																	#N/A	#N/A
																	#N/A	#N/A
																	#N/A	#N/A
																	#N/A	#N/A
																	#N/A	#N/A
																	#N/A	#N/A
																	#N/A	#N/A
																	#N/A	#N/A
																	#N/A	#N/A
																	#N/A	#N/A
																	#N/A	#N/A
																	#N/A	#N/A
																	#N/A	#N/A
																	#N/A	#N/A
																	#N/A	#N/A
																	#N/A	#N/A
																	#N/A	#N/A
																	#N/A	#N/A
																	#N/A	#N/A
																	#N/A	#N/A
																	#N/A	#N/A
																	#N/A	#N/A
																	#N/A	#N/A
																	#N/A	#N/A
																	#N/A	#N/A
																	#N/A	#N/A
																	#N/A	#N/A
																	#N/A	#N/A
																	#N/A	#N/A
																	#N/A	#N/A
																	#N/A	#N/A
																	#N/A	#N/A
																	#N/A	#N/A
																	#N/A	#N/A
																	#N/A	#N/A
																	#N/A	#N/A
																	#N/A	#N/A
																	#N/A	#N/A
																	#N/A	#N/A
																	#N/A	#N/A
																	#N/A	#N/A
																	#N/A	#N/A
																	#N/A	#N/A
																	#N/A	#N/A
																	#N/A	#N/A
																	#N/A	#N/A
																	#N/A	#N/A
																	#N/A	#N/A
																	#N/A	#N/A
																	#N/A	#N/A
																	#N/A	#N/A
																	#N/A	#N/A
																	#N/A	#N/A
																	#N/A	#N/A
																	#N/A	#N/A
																	#N/A	#N/A
																	#N/A	#N/A
																	#N/A	#N/A
																	#N/A	#N/A
																	#N/A	#N/A
																	#N/A	#N/A
																	#N/A	#N/A
																	#N/A	#N/A
																	#N/A	#N/A
																	#N/A	#N/A
																	#N/A	#N/A
																	#N/A	#N/A
																	#N/A	#N/A
																	#N/A	#N/A
																	#N/A	#N/A
																	#N/A	#N/A
																	#N/A	#N/A
																	#N/A	#N/A
																	#N/A	#N/A
																	#N/A	#N/A
																	#N/A	#N/A
																	#N/A	#N/A
																	#N/A	#N/A
																	#N/A	#N/A
																	#N/A	#N/A
																	#N/A	#N/A
																	#N/A	#N/A
																	#N/A	#N/A
																	#N/A	#N/A
																	#N/A	#N/A
																	#N/A	#N/A
																	#N/A	#N/A
																	#N/A	#N/A
																	#N/A	#N/A
																	#N/A	#N/A
																	#N/A	#N/A
																	#N/A	#N/A
																	#N/A	#N/A
																	#N/A	#N/A
																	#N/A	#N/A
																	#N/A	#N/A
																	#N/A	#N/A
																	#N/A	#N/A
																	#N/A	#N/A
																	#N/A	#N/A
																	#N/A	#N/A
																	#N/A	#N/A
																	#N/A	#N/A
																	#N/A	#N/A
																	#N/A	#N/A
																	#N/A	#N/A
																	#N/A	#N/A
																	#N/A	#N/A
																	#N/A	#N/A
																	#N/A	#N/A
																	#N/A	#N/A
																	#N/A	#N/A
																	#N/A	#N/A
																	#N/A	#N/A
																	#N/A	#N/A
																	#N/A	#N/A
																	#N/A	#N/A
																	#N/A	#N/A
																	#N/A	#N/A
																	#N/A	#N/A
																	#N/A	#N/A
																	#N/A	#N/A
																	#N/A	#N/A
																	#N/A	#N/A
																	#N/A	#N/A
																	#N/A	#N/A
																	#N/A	#N/A
																	#N/A	#N/A
																	#N/A	#N/A
																	#N/A	#N/A
																	#N/A	#N/A
																	#N/A	#N/A
																	#N/A	#N/A
																	#N/A	#N/A
																	#N/A	#N/A
																	#N/A	#N/A
																	#N/A	#N/A
																	#N/A	#N/A
																	#N/A	#N/A
																	#N/A	#N/A
																	#N/A	#N/A
																	#N/A	#N/A
																	#N/A	#N/A
																	#N/A	#N/A
																	#N/A	#N/A
																	#N/A	#N/A
																	#N/A	#N/A
																	#N/A	#N/A
																	#N/A	#N/A
																	#N/A	#N/A
																	#N/A	#N/A
																	#N/A	#N/A
																	#N/A	#N/A
																	#N/A	#N/A
																	#N/A	#N/A
																	#N/A	#N/A
																	#N/A	#N/A
																	#N/A	#N/A
																	#N/A	#N/A
																	#N/A	#N/A
																	#N/A	#N/A
																	#N/A	#N/A
																	#N/A	#N/A
																	#N/A	#N/A
																	#N/A	#N/A
																	#N/A	#N/A
																	#N/A	#N/A
																	#N/A	#N/A
																	#N/A	#N/A
																	#N/A	#N/A
																	#N/A	#N/A
																	#N/A	#N/A
																	#N/A	#N/A
																	#N/A	#N/A
																	#N/A	#N/A
																	#N/A	#N/A
																	#N/A	#N/A
																	#N/A	#N/A
																	#N/A	#N/A
																	#N/A	#N/A
																	#N/A	#N/A
																	#N/A	#N/A
																	#N/A	#N/A
																	#N/A	#N/A
																	#N/A	#N/A
																	#N/A	#N/A
																	#N/A	#N/A
																	#N/A	#N/A
																	#N/A	#N/A
																	#N/A	#N/A
																	#N/A	#N/A
																	#N/A	#N/A
																	#N/A	#N/A
																	#N/A	#N/A
																	#N/A	#N/A
																	#N/A	#N/A
																	#N/A	#N/A
																	#N/A	#N/A
																	#N/A	#N/A
																	#N/A	#N/A
																	#N/A	#N/A
																	#N/A	#N/A
																	#N/A	#N/A
																	#N/A	#N/A
																	#N/A	#N/A
																	#N/A	#N/A
																	#N/A	#N/A
																	#N/A	#N/A
																	#N/A	#N/A
																	#N/A	#N/A
																	#N/A	#N/A
																	#N/A	#N/A
																	#N/A	#N/A
																	#N/A	#N/A
																	#N/A	#N/A
																	#N/A	#N/A
																	#N/A	#N/A
																	#N/A	#N/A
																	#N/A	#N/A
																	#N/A	#N/A
																	#N/A	#N/A
																	#N/A	#N/A
																	#N/A	#N/A
																	#N/A	#N/A
																	#N/A	#N/A
																	#N/A	#N/A
																	#N/A	#N/A
																	#N/A	#N/A
																	#N/A	#N/A
																	#N/A	#N/A
																	#N/A	#N/A
																	#N/A	#N/A
																	#N/A	#N/A
																	#N/A	#N/A
																	#N/A	#N/A
																	#N/A	#N/A
																	#N/A	#N/A
																	#N/A	#N/A
																	#N/A	#N/A
																	#N/A	#N/A
																	#N/A	#N/A
																	#N/A	#N/A
																	#N/A	#N/A
																	#N/A	#N/A
																	#N/A	#N/A
																	#N/A	#N/A
																	#N/A	#N/A
																	#N/A	#N/A
																	#N/A	#N/A
																	#N/A	#N/A
																	#N/A	#N/A
																	#N/A	#N/A
																	#N/A	#N/A
																	#N/A	#N/A
																	#N/A	#N/A
																	#N/A	#N/A
																	#N/A	#N/A
																	#N/A	#N/A
																	#N/A	#N/A
																	#N/A	#N/A
																	#N/A	#N/A
																	#N/A	#N/A
																	#N/A	#N/A
																	#N/A	#N/A
																	#N/A	#N/A
																	#N/A	#N/A
																	#N/A	#N/A
																	#N/A	#N/A
																	#N/A	#N/A
																	#N/A	#N/A
																	#N/A	#N/A
																	#N/A	#N/A
																	#N/A	#N/A
																	#N/A	#N/A
																	#N/A	#N/A
																	#N/A	#N/A
																	#N/A	#N/A
																	#N/A	#N/A
																	#N/A	#N/A
																	#N/A	#N/A
																	#N/A	#N/A
																	#N/A	#N/A
																	#N/A	#N/A
																	#N/A	#N/A
																	#N/A	#N/A
																	#N/A	#N/A
																	#N/A	#N/A
																	#N/A	#N/A
																	#N/A	#N/A
																	#N/A	#N/A
																	#N/A	#N/A
																	#N/A	#N/A
																	#N/A	#N/A
																	#N/A	#N/A
																	#N/A	#N/A
																	#N/A	#N/A
																	#N/A	#N/A
																	#N/A	#N/A
																	#N/A	#N/A
																	#N/A	#N/A
																	#N/A	#N/A
																	#N/A	#N/A
																	#N/A	#N/A
																	#N/A	#N/A
																	#N/A	#N/A
																	#N/A	#N/A
																	#N/A	#N/A
																	#N/A	#N/A
																	#N/A	#N/A
																	#N/A	#N/A
																	#N/A	#N/A
																	#N/A	#N/A
																	#N/A	#N/A
																	#N/A	#N/A
																	#N/A	#N/A
																	#N/A	#N/A
																	#N/A	#N/A
																	#N/A	#N/A
																	#N/A	#N/A
																	#N/A	#N/A
																	#N/A	#N/A
																	#N/A	#N/A
																	#N/A	#N/A
																	#N/A	#N/A
																	#N/A	#N/A
																	#N/A	#N/A
																	#N/A	#N/A
																	#N/A	#N/A
																	#N/A	#N/A
																	#N/A	#N/A
																	#N/A	#N/A
																	#N/A	#N/A
																	#N/A	#N/A
																	#N/A	#N/A
																	#N/A	#N/A
																	#N/A	#N/A
																	#N/A	#N/A
																	#N/A	#N/A
																	#N/A	#N/A
																	#N/A	#N/A
																	#N/A	#N/A
																	#N/A	#N/A
																	#N/A	#N/A
																	#N/A	#N/A
																	#N/A	#N/A
																	#N/A	#N/A
																	#N/A	#N/A
																	#N/A	#N/A
																	#N/A	#N/A
																	#N/A	#N/A
																	#N/A	#N/A
																	#N/A	#N/A
																	#N/A	#N/A
																	#N/A	#N/A
																	#N/A	#N/A
																	#N/A	#N/A
																	#N/A	#N/A
																	#N/A	#N/A
																	#N/A	#N/A
																	#N/A	#N/A
																	#N/A	#N/A
																	#N/A	#N/A
																	#N/A	#N/A
																	#N/A	#N/A
																	#N/A	#N/A
																	#N/A	#N/A
																	#N/A	#N/A
																	#N/A	#N/A
																	#N/A	#N/A
																	#N/A	#N/A
																	#N/A	#N/A
																	#N/A	#N/A
																	#N/A	#N/A
																	#N/A	#N/A
																	#N/A	#N/A
																	#N/A	#N/A
																	#N/A	#N/A
																	#N/A	#N/A
																	#N/A	#N/A
																	#N/A	#N/A
																	#N/A	#N/A
																	#N/A	#N/A
																	#N/A	#N/A
																	#N/A	#N/A
																	#N/A	#N/A
																	#N/A	#N/A
																	#N/A	#N/A
																	#N/A	#N/A
																	#N/A	#N/A
																	#N/A	#N/A
																	#N/A	#N/A
																	#N/A	#N/A
																	#N/A	#N/A
																	#N/A	#N/A
																	#N/A	#N/A
																	#N/A	#N/A
																	#N/A	#N/A
																	#N/A	#N/A
																	#N/A	#N/A
																	#N/A	#N/A
																	#N/A	#N/A
																	#N/A	#N/A
																	#N/A	#N/A
																	#N/A	#N/A
																	#N/A	#N/A
																	#N/A	#N/A
																	#N/A	#N/A
																	#N/A	#N/A
																	#N/A	#N/A
																	#N/A	#N/A
																	#N/A	#N/A
																	#N/A	#N/A
																	#N/A	#N/A
																	#N/A	#N/A
																	#N/A	#N/A
																	#N/A	#N/A
																	#N/A	#N/A
																	#N/A	#N/A
																	#N/A	#N/A
																	#N/A	#N/A
																	#N/A	#N/A
																	#N/A	#N/A
																	#N/A	#N/A
																	#N/A	#N/A
																	#N/A	#N/A
																	#N/A	#N/A
																	#N/A	#N/A
																	#N/A	#N/A
																	#N/A	#N/A
																	#N/A	#N/A
																	#N/A	#N/A
																	#N/A	#N/A
																	#N/A	#N/A
																	#N/A	#N/A
																	#N/A	#N/A
																	#N/A	#N/A
																	#N/A	#N/A
																	#N/A	#N/A
																	#N/A	#N/A
																	#N/A	#N/A
																	#N/A	#N/A
																	#N/A	#N/A
																	#N/A	#N/A
																	#N/A	#N/A
																	#N/A	#N/A
																	#N/A	#N/A
																	#N/A	#N/A
																	#N/A	#N/A
																	#N/A	#N/A
																	#N/A	#N/A
																	#N/A	#N/A
																	#N/A	#N/A
																	#N/A	#N/A
																	#N/A	#N/A
																	#N/A	#N/A
																	#N/A	#N/A
																	#N/A	#N/A
																	#N/A	#N/A
																	#N/A	#N/A
																	#N/A	#N/A
																	#N/A	#N/A
																	#N/A	#N/A
																	#N/A	#N/A
																	#N/A	#N/A
																	#N/A	#N/A
																	#N/A	#N/A
																	#N/A	#N/A
																	#N/A	#N/A
																	#N/A	#N/A
																	#N/A	#N/A
																	#N/A	#N/A
																	#N/A	#N/A
																	#N/A	#N/A
																	#N/A	#N/A
																	#N/A	#N/A
																	#N/A	#N/A
																	#N/A	#N/A
																	#N/A	#N/A
																	#N/A	#N/A
																	#N/A	#N/A
																	#N/A	#N/A
																	#N/A	#N/A
																	#N/A	#N/A
																	#N/A	#N/A
																	#N/A	#N/A
																	#N/A	#N/A
																	#N/A	#N/A
																	#N/A	#N/A
																	#N/A	#N/A
																	#N/A	#N/A
																	#N/A	#N/A
																	#N/A	#N/A
																	#N/A	#N/A
																	#N/A	#N/A
																	#N/A	#N/A
																	#N/A	#N/A
																	#N/A	#N/A
																	#N/A	#N/A
																	#N/A	#N/A
																	#N/A	#N/A
																	#N/A	#N/A
																	#N/A	#N/A
																	#N/A	#N/A
																	#N/A	#N/A
																	#N/A	#N/A
																	#N/A	#N/A
																	#N/A	#N/A
																	#N/A	#N/A
																	#N/A	#N/A
																	#N/A	#N/A
																	#N/A	#N/A
																	#N/A	#N/A
																	#N/A	#N/A
																	#N/A	#N/A
																	#N/A	#N/A
																	#N/A	#N/A
																	#N/A	#N/A
																	#N/A	#N/A
																	#N/A	#N/A
																	#N/A	#N/A
																	#N/A	#N/A
																	#N/A	#N/A
																	#N/A	#N/A
																	#N/A	#N/A
																	#N/A	#N/A
																	#N/A	#N/A
																	#N/A	#N/A
																	#N/A	#N/A
																	#N/A	#N/A
																	#N/A	#N/A
																	#N/A	#N/A
																	#N/A	#N/A
																	#N/A	#N/A
																	#N/A	#N/A
																	#N/A	#N/A
																	#N/A	#N/A
																	#N/A	#N/A
																	#N/A	#N/A
																	#N/A	#N/A
																	#N/A	#N/A
																	#N/A	#N/A
																	#N/A	#N/A
																	#N/A	#N/A
																	#N/A	#N/A
																	#N/A	#N/A
																	#N/A	#N/A
																	#N/A	#N/A
																	#N/A	#N/A
																	#N/A	#N/A
																	#N/A	#N/A
																	#N/A	#N/A
																	#N/A	#N/A
																	#N/A	#N/A
																	#N/A	#N/A
																	#N/A	#N/A
																	#N/A	#N/A
																	#N/A	#N/A
																	#N/A	#N/A
																	#N/A	#N/A
																	#N/A	#N/A
																	#N/A	#N/A
																	#N/A	#N/A
																	#N/A	#N/A
																	#N/A	#N/A
																	#N/A	#N/A
																	#N/A	#N/A
																	#N/A	#N/A
																	#N/A	#N/A
																	#N/A	#N/A
																	#N/A	#N/A
																	#N/A	#N/A
																	#N/A	#N/A
																	#N/A	#N/A
																	#N/A	#N/A
																	#N/A	#N/A
																	#N/A	#N/A
																	#N/A	#N/A
																	#N/A	#N/A
																	#N/A	#N/A
																	#N/A	#N/A
																	#N/A	#N/A
																	#N/A	#N/A
																	#N/A	#N/A
																	#N/A	#N/A
																	#N/A	#N/A
																	#N/A	#N/A
																	#N/A	#N/A
																	#N/A	#N/A
																	#N/A	#N/A
																	#N/A	#N/A
																	#N/A	#N/A
																	#N/A	#N/A
																	#N/A	#N/A
																	#N/A	#N/A
																	#N/A	#N/A
																	#N/A	#N/A
																	#N/A	#N/A
																	#N/A	#N/A
																	#N/A	#N/A
																	#N/A	#N/A
																	#N/A	#N/A
																	#N/A	#N/A
																	#N/A	#N/A
																	#N/A	#N/A
																	#N/A	#N/A
																	#N/A	#N/A
																	#N/A	#N/A
																	#N/A	#N/A
																	#N/A	#N/A
																	#N/A	#N/A
																	#N/A	#N/A
																	#N/A	#N/A
																	#N/A	#N/A
																	#N/A	#N/A
																	#N/A	#N/A
																	#N/A	#N/A
																	#N/A	#N/A
																	#N/A	#N/A
																	#N/A	#N/A
																	#N/A	#N/A
																	#N/A	#N/A
																	#N/A	#N/A
																	#N/A	#N/A
																	#N/A	#N/A
																	#N/A	#N/A
																	#N/A	#N/A
																	#N/A	#N/A
																	#N/A	#N/A
																	#N/A	#N/A
																	#N/A	#N/A
																	#N/A	#N/A
																	#N/A	#N/A
																	#N/A	#N/A
																	#N/A	#N/A
																	#N/A	#N/A
																	#N/A	#N/A
																	#N/A	#N/A
																	#N/A	#N/A
																	#N/A	#N/A
																	#N/A	#N/A
																	#N/A	#N/A
																	#N/A	#N/A
																	#N/A	#N/A
																	#N/A	#N/A
																	#N/A	#N/A
																	#N/A	#N/A
																	#N/A	#N/A
																	#N/A	#N/A
																	#N/A	#N/A
																	#N/A	#N/A
																	#N/A	#N/A
																	#N/A	#N/A
																	#N/A	#N/A
																	#N/A	#N/A
																	#N/A	#N/A
																	#N/A	#N/A
																	#N/A	#N/A
																	#N/A	#N/A
																	#N/A	#N/A
																	#N/A	#N/A
																	#N/A	#N/A
																	#N/A	#N/A
																	#N/A	#N/A
																	#N/A	#N/A
																	#N/A	#N/A
																	#N/A	#N/A
																	#N/A	#N/A
																	#N/A	#N/A
																	#N/A	#N/A
																	#N/A	#N/A
																	#N/A	#N/A
																	#N/A	#N/A
																	#N/A	#N/A
																	#N/A	#N/A
																	#N/A	#N/A
																	#N/A	#N/A
																	#N/A	#N/A
																	#N/A	#N/A
																	#N/A	#N/A
																	#N/A	#N/A
																	#N/A	#N/A
																	#N/A	#N/A
																	#N/A	#N/A
																	#N/A	#N/A
																	#N/A	#N/A
																	#N/A	#N/A
																	#N/A	#N/A
																	#N/A	#N/A
																	#N/A	#N/A
																	#N/A	#N/A
																	#N/A	#N/A
																	#N/A	#N/A
																	#N/A	#N/A
																	#N/A	#N/A
																	#N/A	#N/A
																	#N/A	#N/A
																	#N/A	#N/A
																	#N/A	#N/A
																	#N/A	#N/A
																	#N/A	#N/A
																	#N/A	#N/A
																	#N/A	#N/A
																	#N/A	#N/A
																	#N/A	#N/A
																	#N/A	#N/A
																	#N/A	#N/A
																	#N/A	#N/A
																	#N/A	#N/A
																	#N/A	#N/A
																	#N/A	#N/A
																	#N/A	#N/A
																	#N/A	#N/A
																	#N/A	#N/A
																	#N/A	#N/A
																	#N/A	#N/A
																	#N/A	#N/A
																	#N/A	#N/A
																	#N/A	#N/A
																	#N/A	#N/A
