# Supplementary material for: Dengue infection modulates locomotion and host seeking in Aedes aegypti
Source: PLoS Negl Trop Dis. 2020 Sep 10;14(9):e0008531. doi: 10.1371/journal.pntd.0008531 (PMC7482838; doi:10.1371/journal.pntd.0008531)
Supplement: S3 Data — (XLSX) [file pntd.0008531.s007.xlsx]

## Sheet: Sheet1
Functional category	Vectorbase gene ID	Gene name	Gene description	Potential functions
Phosphorylase	AAEL006071		Protein tyrosine phosphatase 99A (Drosophila)	Signal transduction and growth control
	AAEL010373		Dullard protein	Phosphatase activity
	AAEL027483		Protein tyrosine phosphatase, non-receptor type nt6	Actin polymerization
Signal transduction	AAEL001549		Protein kinase c	Phosphorylation
	AAEL002317	InR	Insulin-like receptor Precursor	Insulin receptor signaling pathway
	AAEL002357		Unknown	Unknown
	AAEL003026		Regulator of G protein signaling	G protein-coupled receptor
	AAEL004236		Arf6 guanine nucleotide exchange factor	GDP release stimulation, GTP binding
	AAEL004520		cAMP/cgmp cyclic nucleotide phosphodiesterase	Phosphodiesterase
	AAEL004591		Rho guanine nucleotide exchange factor at 64C (Drosophila)	GTPase accelerator
	AAEL004731		Dedicator of cytokinesis protein 9	GTPase activation
	AAEL005347		Unknown	Unknown
	AAEL007240		cdc42 GTPase-activating protein	GTPase activation
	AAEL008334		Afadin (ras)	GTPase activation
	AAEL008390		Guanylate cyclase	G protein cyclase
	AAEL008641		GTP-binding protein (o) alpha subunit, gnao	G protein-coupled receptor
	AAEL008739		Shc transforming protein	Insulin receptor signaling pathway
	AAEL009380		Phospholipase c beta	Phospholipid cleavage
	AAEL010408	GPRGBB2	GPCR GABA B Family	G protein cyclase
	AAEL012071		ras	GTPase activity, GTP binding
	AAEL013102		Unknown	Unknown
	AAEL013713		Trypsin	Enzymatic activity
	AAEL013826		Serine/threonine protein kinase	Phosphorylation
	AAEL018700		SLIT-ROBO Rho GTPase activating protein	GTPase activation
	AAEL019466		Mothers against decapentaplegic homolog	Transcriptional regulation
	AAEL019528		cAMP-specific cyclic nucleotide phosphodiesterase	Phosphodiesterase
	AAEL019685		Rho-type gtpase activating protein	GTPase activation
	AAEL019925		Guanylate cyclase	G protein cyclase
	AAEL019982		Synaptic ras GTPase activating protein, syngap	GTPase activation
	AAEL021301		Growth factor receptor-binding protein	GTPase activation
	AAEL021798		Brefeldin a-inhibited guanine nucleotide-exchange protein	arf activation
	AAEL023547		Dedicator of cytokinesis protein	GTPase activation
	AAEL025762		Pericentrin-like protein (Drosophila)	Cell organisation
	AAEL027150		Phosphoinositide phospholipase C	Phospholipid cleavage
	AAEL028237		Focal adhesion kinase	Actin cytoskeleton remodeling
ATP	AAEL001549		Protein kinase c	Transcriptional regulation
	AAEL001939		Unknown	Unknown
	AAEL002317	InR	Insulin-like receptor Precursor	Insulin receptor signaling pathway
	AAEL003594		Kinectin, putative	Endoplasmic reticulum membrane protein
	AAEL003953		Map/microtubule affinity-regulating kinase 2,4	Metabolic rate and neuronal cell survival
	AAEL004592		Tyrosine-protein kinase src64b	Neural and muscle tissue development
	AAEL004743		Multidrug resistance protein 2 (ATP-binding cassette protein c)	ATP binding
	AAEL005356		Poly(A) polymerase	RNA catalysis
	AAEL006120		G protein-coupled receptor kinase	G protein-coupled receptor
	AAEL006330		Microtubule associated serine/threonine kinase	Mitotic regulation
	AAEL007662		Casein kinase	Phosphorylation
	AAEL008390		Guanylate cyclase	G protein-coupled signaling cascade activation
	AAEL008398		Leucine-rich repeat kinase (Drosophila)	Mutations in leucine-rich repeat kinase 2
	AAEL008471		Female sterile (1) Yb (Drosophila)	Chromatin condensation
	AAEL009334		Unknown	Unknown
	AAEL009691		Carboxylase:pyruvate/acetyl-coa/propionyl-coa	CoA catalysis
	AAEL012062		Na+/K+ ATPase alpha subunit	ATP hydrolase
	AAEL012409		Pantothenate kinase	CoA phosphorylation
	AAEL013826		serine/threonine protein kinase lats	Kinase suppressor
	AAEL018267		ATP-binding cassette transporter (ABC transporter) family C member	ATP regulation
	AAEL018334		ATP-binding cassette transporter (ABC transporter) family H member	Metabolite transport
	AAEL019404		ATP-dependent DNA helicase 2 subunit	Chromosomal protection and reparation
	AAEL019793		Chromodomain-helicase-DNA-binding protein	Transcriptional regulation
	AAEL019855		Polo kinase kinase	Mitotic regulation
	AAEL019925		Guanylate cyclase	G protein-coupled signaling cascade activation
	AAEL022497		V-type proton ATPase subunit C	Catalytic activity
	AAEL024411		PAS domain containing serine/threonine kinase	Translation regulation
	AAEL027494		E1A-binding protein p400	Transcriptional activation
	AAEL028237		Focal adhesion kinase	Axon and synapse formation
GTP	AAEL005071		GTP binding protein	GTPase activity, GTP binding
	AAEL007065	Arf1	ADP-ribosylation factor 1	GTP binding
	AAEL007845		rab5	GTPase activity, GTP binding
	AAEL008641		GTP-binding protein (o) alpha subunit, gnao	G protein-coupled receptor
	AAEL012071		ras	GTPase activity, GTP binding
	AAEL017368		Peptide chain release factor subunit (Anopeles)	Translation regulation
Voltage-gated ion channel	AAEL001557		Mucolipin	Transient Receptor Potential (TRPML) proteins
	AAEL003837		Ryanodine receptor 3, brain	Calcium release modulation
	AAEL018125		Voltage-dependent calcium channel alpha 1, invertebrate (Anopheles)	Calcium release modulation
	AAEL018234		Potassium voltage-gated channel KQT-like subfamily, invertebrate (Anopheles)	Neuronal excitability and plasticity
	AAEL018306		Potassium large conductance calcium-activated channel subfamily M alpha member (Anopheles)	Calcium release modulation
	AAEL019443		Unknown	Unknown
	AAEL023266		Voltage-gated sodium channel (Anopheles)	Cell organisation
	AAEL027774		Voltage-dependent p/q type calcium channel (Anopheles)	Calcium release modulation
Ion binding	AAEL002091		Ubiquitin thioesterase ZRANB1	Cell organisation
	AAEL002995		Pyrazinamidase/nicotinamidase	Catalytic activity
	AAEL003326		Protein phosphatase 1B (formerly 2C)	Dephosphorylation and inhibition of TBK1-mediated antiviral signaling
	AAEL005356		Poly(A) polymerase	RNA catalysis
	AAEL006032		OTU domain-containing protein	Hydrolase activity
	AAEL006330		Microtubule associated serine/threonine kinase	Phosphorylation
	AAEL007539		Tripartite motif-containing protein	Ubiquitination and neuroprotection
	AAEL008639		Calsyntenin-1	Calcium release modulation
	AAEL008641		GTP-binding protein (o) alpha subunit, gnao	G protein-coupled receptor
	AAEL009428		RALBP1 associated Eps domain containing (Drosophila)	Growth factor
	AAEL009691		Carboxylase:pyruvate/acetyl-coa/propionyl-coa	CoA catalysis
	AAEL009702		Ubiquitinyl hydrolase 1	Catalytic activity
	AAEL009869		Low-density lipoprotein receptor (ldl)	Binding and transport
	AAEL012187		Lethal (3) malignant brain tumor	Transcriptional repressor
	AAEL014578		ssm4 protein	Metabolite catalysis
	AAEL017329		Brain tumor protein	Translational repressor
	AAEL017391		E1A/CREB-binding protein	Transcription activation
	AAEL018288		kakapo	Actin binding
	AAEL019863		Ftz transcription factor	DNA binding
	AAEL023676		RING finger and CCCH-type zinc finger domain-containing protein	Post-transcriptional regulation
	AAEL027340		Ubiquitin specific protease	Ubiquitination
	AAEL027350		Unknown	Unknown
