# Supplementary material for: Dengue infection modulates locomotion and host seeking in Aedes aegypti
Source: PLoS Negl Trop Dis. 2020 Sep 10;14(9):e0008531. doi: 10.1371/journal.pntd.0008531 (PMC7482838; doi:10.1371/journal.pntd.0008531)
Supplement: S4 Data — The viral load of DENV-1 for each infected mosquito, included in the analysis, as determined by quantitative polymerase chain reaction (qPCR). (XLSX) [file pntd.0008531.s008.xlsx]

## Sheet: Sheet1
Mosquito ID	Date ID	Cq1	Cq2	mean	group	Infection level
1-A2	R1-D1	20.5	20.63	20.565	L-1	High-infected
1-D5		22.62	23.31	22.965	L-1	High-infected
2-A3		22.48	22.13	22.305	L-1	High-infected
2-B1		23.77	24.13	23.95	L-1	High-infected
2-B4		22.44	22.47	22.455	L-1	High-infected
2-C2		24.33	24.04	24.185	L-1	High-infected
2-D1		23.47	23.9	23.685	L-1	High-infected
1-A1	R1-D2	23.73	23.84	23.785	L-1	High-infected
1-A2		21.51	21.22	21.365	L-1	High-infected
1-A5		20.89	20.83	20.86	L-1	High-infected
1-B1		21.94	21.36	21.65	L-1	High-infected
1-B4		20.93	20.9	20.915	L-1	High-infected
1-B5		#NA	34.79	34.79	H-1	Low-infected
1-C2		20.44	20.8	20.62	L-1	High-infected
1-C3		30.73	31.57	31.15	H-1	Low-infected
1-C4		33.68	32.92	33.3	H-1	Low-infected
1-C5		22.27	23.85	23.06	L-1	High-infected
1-C6		32.97	33.22	33.095	H-1	Low-infected
1-D1		26.8	26.46	26.63	H-1	Low-infected
1-D2		20.46	20.44	20.45	L-1	High-infected
1-D4		21.93	21.68	21.805	L-1	High-infected
1-D5		28.28	28.18	28.23	H-1	Low-infected
1-D6		22.46	22.23	22.345	L-1	High-infected
2-A2		22.32	22.27	22.295	L-1	High-infected
2-A3		20.65	20.39	20.52	L-1	High-infected
2-A5		34.27	#NA	34.27	H-1	Low-infected
2-A6		23.75	23.52	23.635	L-1	High-infected
2-B3		20.95	20.79	20.87	L-1	High-infected
2-B6		#NA	35.45	35.45	H-1	Low-infected
2-C3		22.02	22.15	22.085	L-1	High-infected
2-C4		35.26	33.99	34.625	H-1	Low-infected
2-C6		34.49	34.95	34.72	H-1	Low-infected
2-D1		24.02	23.88	23.95	L-1	High-infected
2-D2		#NA	35.38	35.38	H-1	Low-infected
2-D3		34.49	#NA	34.49	H-1	Low-infected
2-D4		19.78	19.65	19.715	L-1	High-infected
2-D5		21.7	21.37	21.535	L-1	High-infected
2-D6		32.88	32.86	32.87	H-1	Low-infected
3-A1		21.55	22.28	21.915	L-1	High-infected
3-A2		21.56	21.33	21.445	L-1	High-infected
3-A3		19.78	19.76	19.77	L-1	High-infected
3-A4		34.11	33.85	33.98	H-1	Low-infected
3-A5		33.57	35.33	34.45	H-1	Low-infected
3-A6		35.14	#NA	35.14	H-1	Low-infected
3-B1		24.71	24.65	24.68	H-1	Low-infected
3-B2		20.14	20.43	20.285	L-1	High-infected
3-B3		22.26	22.31	22.285	L-1	High-infected
3-B4		21.11	21.06	21.085	L-1	Low-infected
3-B5		32.82	32.85	32.835	H-1	Low-infected
3-B6		22.41	22.48	22.445	L-1	High-infected
3-C1		35.29	35.48	35.385	H-1	Low-infected
3-C2		27.82	28.24	28.03	H-1	Low-infected
3-C3		19.08	19.47	19.275	L-1	High-infected
3-C4		22.87	23.11	22.99	L-1	High-infected
3-C5		32.12	33.47	32.795	H-1	Low-infected
3-C6		32.94	33.15	33.045	H-1	Low-infected
3-D1		34.84	34.04	34.44	H-1	Low-infected
3-D2		34.53	#NA	34.53	H-1	Low-infected
3-D4		21.55	21.45	21.5	L-1	High-infected
3-D5		34.66	#NA	34.66	H-1	Low-infected
3-D6		35.74	35.13	35.435	H-1	Low-infected
4-A1		21.68	21.74	21.71	L-1	High-infected
4-A2		23.62	23.84	23.73	L-1	High-infected
4-A3		19.38	19.26	19.32	L-1	High-infected
4-A4		33.91	33.75	33.83	H-1	Low-infected
4-A5		34.53	34.79	34.66	H-1	Low-infected
4-A6		17.77	17.95	17.86	L-1	High-infected
4-B1		32.67	32.59	32.63	H-1	Low-infected
4-B2		35.24	34.88	35.06	H-1	Low-infected
4-B3		20.06	19.83	19.945	L-1	High-infected
4-B4		33.06	32.75	32.905	H-1	Low-infected
4-B5		20.52	20.9	20.71	L-1	High-infected
4-C1		32.01	31.66	31.835	H-1	Low-infected
4-C2		22.23	22.02	22.125	L-1	High-infected
4-C4		#NA	33.69	33.69	H-1	Low-infected
4-C5		#NA	34.15	34.15	H-1	Low-infected
4-C6		24.29	24.42	24.355	L-1	High-infected
4-D1		21.89	22.07	21.98	L-1	High-infected
4-D3		35.09	34.92	35.005	H-1	Low-infected
4-D4		22.3	22.05	22.175	L-1	High-infected
4-D5		22.41	22.17	22.29	L-1	High-infected
4-D6		35.5	#NA	35.5	H-1	Low-infected
1-A4	R1-D3	31.16	25.19	28.175	H-1	Low-infected
1-B1		25.63	26.37	26	H-1	Low-infected
2-A1		#NA	36.09	36.09	H-1	Low-infected
2-A2		#NA	35.41	35.41	H-1	Low-infected
2-A4		36.14	36.15	36.145	H-1	Low-infected
2-A5		23.11	23.78	23.445	L-1	High-infected
2-A6		28.86	29.01	28.935	H-1	Low-infected
2-B3		22.15	21.87	22.01	L-1	High-infected
2-B5		35.77	#NA	35.77	H-1	Low-infected
2-C1		19.72	19.5	19.61	L-1	High-infected
2-C2		23.08	24.27	23.675	L-1	High-infected
2-C5		22.38	22.01	22.195	L-2	High-infected
2-C6		22.47	22.64	22.555	L-2	High-infected
2-D1		35.93	#NA	35.93	H-1	Low-infected
2-D2		34.42	35.17	34.795	H-1	Low-infected
2-D6		20.43	20.41	20.42	L-2	High-infected
3-A1		36.13	36.2	36.165	H-1	Low-infected
3-A2		31.48	31.02	31.25	H-1	Low-infected
3-A3		29.63	30.01	29.82	H-1	Low-infected
3-A4		29.04	29.21	29.125	H-1	Low-infected
3-A5		32.62	31.95	32.285	H-1	Low-infected
3-A6		20.73	20.98	20.855	L-2	High-infected
3-B1		20.83	20.23	20.53	L-2	High-infected
3-B2		29.41	29.79	29.6	H-2	Low-infected
3-B3		21.1	20.98	21.04	L-2	High-infected
3-B4		30.29	30.68	30.485	H-2	Low-infected
3-B5		31.68	31.52	31.6	H-2	Low-infected
3-B6		22.92	22.4	22.66	L-2	High-infected
3-C1		29.7	30.38	30.04	H-2	Low-infected
3-C2		30.18	29.98	30.08	H-2	Low-infected
3-C3		21.12	21.3	21.21	L-2	High-infected
3-C4		33.51	33.45	33.48	H-2	Low-infected
3-C5		32.12	33.28	32.7	H-2	Low-infected
3-D2		21.15	20.89	21.02	L-2	High-infected
3-D3		20.61	20.59	20.6	L-2	High-infected
3-D4		33.55	34.04	33.795	H-2	Low-infected
3-D5		31.86	31.56	31.71	H-2	Low-infected
3-D6		32.91	33.65	33.28	H-2	Low-infected
4-A1		#NA	34.45	34.45	H-2	Low-infected
4-A2		22.11	22.09	22.1	L-2	High-infected
4-A3		32.14	32.58	32.36	H-2	Low-infected
4-A4		26.33	26.02	26.175	H-2	Low-infected
4-A5		30.54	30.73	30.635	H-2	Low-infected
4-A6		30.7	30.66	30.68	H-2	Low-infected
4-B1		27.43	27.44	27.435	H-2	Low-infected
4-B2		30.5	30.68	30.59	H-2	Low-infected
4-B3		23.25	23.66	23.455	L-2	High-infected
4-B4		25.27	25.07	25.17	H-2	Low-infected
4-B5		17.97	18.05	18.01	L-2	High-infected
4-B6		30.81	30.65	30.73	H-2	Low-infected
4-C1		24.42	25.04	24.73	H-2	Low-infected
4-C2		33.48	32.88	33.18	H-2	High-infected
4-C3		33.09	33.77	33.43	H-2	High-infected
4-C4		26.14	26.05	26.095	H-2	High-infected
4-C5		31.86	31.36	31.61	H-2	High-infected
4-C6		32.13	31.91	32.02	H-2	High-infected
4-D1		34.17	33.95	34.06	H-2	High-infected
4-D2		31.22	30.85	31.035	H-2	High-infected
4-D4		19.92	19.95	19.935	L-2	High-infected
1-A1	R1-D4	22.22	23.06	22.64	L-2	High-infected
1-A4		21.77	21.77	21.77	L-2	High-infected
1-A5		24.78	25.02	24.9	H-2	Low-infected
1-B1		20.13	20.92	20.525	L-2	High-infected
1-B5		22.97	23.16	23.065	L-2	High-infected
1-C1		#NA	33.06	33.06	H-2	Low-infected
1-C3		31.66	32.02	31.84	H-2	Low-infected
1-C4		22.03	21.76	21.895	L-2	High-infected
1-C5		22.43	22.63	22.53	L-2	High-infected
1-C6		23.61	23.79	23.7	L-2	High-infected
1-D1		31.4	30.96	31.18	H-2	Low-infected
1-D2		32.73	#NA	32.73	H-2	Low-infected
1-D3		30.25	29.54	29.895	H-2	Low-infected
1-D4		22.56	22.52	22.54	L-2	High-infected
1-D5		32.89	32.48	32.685	H-2	Low-infected
1-D6		34.21	#NA	34.21	H-2	Low-infected
2-A2		23.08	22.98	23.03	L-2	High-infected
2-A4		30.4	30.9	30.65	H-2	Low-infected
2-A5		24.74	24.96	24.85	H-2	Low-infected
2-B5		25.2	24.99	25.095	H-2	Low-infected
2-C2		20.12	20	20.06	L-2	High-infected
2-C4		21.52	21.74	21.63	L-2	High-infected
2-C5		#NA	34.61	34.61	H-2	Low-infected
2-C6		32.61	33.38	32.995	H-2	Low-infected
2-D1		23.14	23.16	23.15	L-2	High-infected
2-D2		31.32	31	31.16	H-2	Low-infected
2-D3		23.02	22.24	22.63	L-2	Low-infected
2-D4		30.88	31.81	31.345	H-2	Low-infected
2-D5		30.64	30.9	30.77	H-2	Low-infected
2-D6		22.66	22.51	22.585	L-2	High-infected
1-A1	R1-D5	28.8	29.16	28.98	H-2	Low-infected
1-A2		21.45	21.32	21.385	L-2	High-infected
1-B1		#NA	32.69	32.69	H-2	Low-infected
1-B6		30.56	31.4	30.98	H-2	Low-infected
1-C1		20.68	20.67	20.675	L-2	High-infected
1-C2		29.42	29.44	29.43	H-2	Low-infected
1-C3		23.31	23.37	23.34	L-2	High-infected
1-C4		32.45	32.64	32.545	H-2	Low-infected
1-C6		24.27	24.16	24.215	L-2	High-infected
1-D2		31.16	31.52	31.34	H-2	Low-infected
1-D3		22.21	22.54	22.375	L-2	High-infected
1-D4		31.83	31.84	31.835	H-2	Low-infected
1-D5		32.94	32.34	32.64	H-3	Low-infected
2-A2		22.85	22.91	22.88	L-2	High-infected
2-A6		22.75	22.45	22.6	L-2	High-infected
2-B2		23.86	22.92	23.39	L-2	High-infected
2-C1		24.41	24.68	24.545	H-3	Low-infected
2-C3		21.38	21.71	21.545	L-2	High-infected
2-C5		35.32	#NA	35.32	H-3	Low-infected
2-D3		23.35	23.27	23.31	L-2	High-infected
3-A2		32.08	31.94	32.01	H-3	Low-infected
3-A3		20.96	20.84	20.9	L-2	High-infected
3-A6		32.68	32.51	32.595	H-3	Low-infected
3-B1		33.37	#NA	33.37	H-3	Low-infected
3-B2		20.26	20.73	20.495	L-2	High-infected
3-B6		33.26	32.87	33.065	H-3	Low-infected
3-C5		#NA	19.95	19.95	L-2	High-infected
1-A1	R2-D1	23.24	23.17	23.205	L-2	High-infected
1-A3		33.09	32.84	32.965	H-3	Low-infected
1-A5		24.06	23.8	23.93	L-2	High-infected
1-B1		23.68	23.51	23.595	L-2	High-infected
1-B2		33.31	32.76	33.035	H-3	Low-infected
1-B3		23.35	23.19	23.27	L-2	High-infected
1-B4		35.24	#NA	35.24	H-3	Low-infected
1-B5		24.42	24.16	24.29	L-2	High-infected
1-B6		#NA	33.43	33.43	H-3	Low-infected
1-C1		22.14	21.93	22.035	L-2	High-infected
1-C2		32.41	32.86	32.635	H-3	Low-infected
1-C3		26.79	26.68	26.735	H-3	Low-infected
1-C4		24.61	24.3	24.455	??	High-infected
1-C5		#NA	34.88	34.88	H-3	Low-infected
1-C6		25.26	24.75	25.005	H-3	Low-infected
1-D1		23.35	23.37	23.36	L-2	High-infected
1-D2		26.45	25.94	26.195	H-3	Low-infected
1-D3		27.47	27.89	27.68	H-3	Low-infected
1-D6		22.86	22.98	22.92	L-2	High-infected
2-A2		23.53	22.94	23.235	L-2	High-infected
2-A6		23.17	23.89	23.53	L-2	High-infected
2-B1		24.52	24.67	24.595	H-3	Low-infected
2-B4		34.03	34.48	34.255	H-3	Low-infected
2-B5		23.25	23.68	23.465	L-3	Low-infected
2-B6		32.37	29.92	31.145	H-3	Low-infected
2-C3		24.84	#NA	24.84	H-3	Low-infected
2-C4		23.88	#NA	23.88	L-3	High-infected
2-C5		22.8	#NA	22.8	L-3	High-infected
2-C6		20.55	#NA	20.55	L-3	High-infected
2-D2		23.68	23.01	23.345	L-3	High-infected
2-D3		24.19	24.15	24.17	L-3	High-infected
2-D4		24.87	25.03	24.95	H-3	Low-infected
2-D5		23.15	23.33	23.24	L-3	High-infected
2-D6		24	24.6	24.3	L-3	High-infected
3-A4		25.36	25.44	25.4	H-3	Low-infected
3-A5		23.03	23.01	23.02	L-3	High-infected
3-B1		#NA	36.63	36.63	H-3	Low-infected
3-B2		22.28	21.63	21.955	L-3	High-infected
3-B3		33.76	34.62	34.19	H-3	Low-infected
3-B4		36.51	34.99	35.75	H-3	Low-infected
3-B5		22.31	22.35	22.33	L-3	High-infected
3-C1		22.8	22.5	22.65	L-3	High-infected
3-C3		#NA	35.68	35.68	H-3	Low-infected
3-C4		24.45	24.27	24.36	L-3	High-infected
3-C5		24.38	24.54	24.46	H-3	Low-infected
3-D1		21.48	21.54	21.51	L-3	High-infected
3-D3		34.29	#NA	34.29	H-3	Low-infected
3-D5		22.53	22.31	22.42	L-3	High-infected
3-D6		25.03	24.81	24.92	H-3	Low-infected
1-A3	R2-D2	#NA	35.95	35.95	H-3	Low-infected
1-A5		21.51	21.88	21.695	L-3	High-infected
1-A6		34.92	#NA	34.92	H-3	Low-infected
1-B4		#NA	35.64	35.64	H-3	Low-infected
1-B5		#NA	33.47	33.47	H-3	Low-infected
1-B6		23.06	23.04	23.05	L-3	High-infected
1-C1		35.44	35.33	35.385	H-3	Low-infected
1-C2		35.35	#NA	35.35	H-3	Low-infected
1-C3		24.07	24.07	24.07	L-3	High-infected
1-C4		36.12	#NA	36.12	H-3	Low-infected
1-C5		26.66	27.66	27.16	H-3	Low-infected
1-D1		22.93	22.16	22.545	L-3	High-infected
1-D3		22.76	22.84	22.8	L-3	High-infected
1-D6		25.44	25.51	25.475	H-3	Low-infected
2-A2		21.92	22.07	21.995	L-3	High-infected
2-A4		22.18	22.12	22.15	L-3	High-infected
2-A5		27.62	28.4	28.01	H-3	Low-infected
2-B2		21.72	21.76	21.74	L-3	High-infected
2-B3		#NA	34.07	34.07	H-3	Low-infected
2-B4		22.86	23.4	23.13	L-3	High-infected
2-B5		22.35	22.6	22.475	L-3	High-infected
2-B6		#NA	35.64	35.64	H-3	Low-infected
2-C3		#NA	34.83	34.83	H-3	Low-infected
2-C4		20.67	21.12	20.895	L-3	High-infected
2-C5		34.53	#NA	34.53	H-3	Low-infected
2-D2		22.14	22.41	22.275	L-3	High-infected
2-D3		34.5	#NA	34.5	H-3	Low-infected
2-D4		25.62	25.64	25.63	H-3	Low-infected
2-D5		34.02	#NA	34.02	H-3	Low-infected
2-D6		34.1	35.23	34.665	H-3	Low-infected
3-A3		23.06	22.99	23.025	L-3	High-infected
3-A5		#NA	33.75	33.75	H-3	Low-infected
3-B2		19.86	19.94	19.9	L-3	High-infected
3-B3		33.67	32.21	32.94	H-3	Low-infected
3-B4		24.97	23.21	24.09	L-3	High-infected
3-C1		35.32	34.95	35.135	H-4	Low-infected
3-C3		36.48	36.02	36.25	H-4	Low-infected
3-C4		35.05	34.18	34.615	H-4	Low-infected
3-C6		33.18	33.32	33.25	H-4	Low-infected
3-D1		33.89	34.05	33.97	H-4	Low-infected
3-D2		34.69	35.89	35.29	H-4	Low-infected
3-D3		#NA	36.27	36.27	H-4	Low-infected
3-D4		34.36	33.4	33.88	H-4	Low-infected
3-D5		34.15	33.1	33.625	H-4	Low-infected
4-A1		24.16	24.16	24.16	L-3	High-infected
4-B1		35.97	#NA	35.97	H-4	Low-infected
1-A1	R2-D3	21.41	22.07	21.74	L-3	Low-infected
1-A2		32.44	33.48	32.96	H-4	Low-infected
1-A3		22.3	22.66	22.48	L-3	High-infected
1-A4		32.64	32.07	32.355	H-4	Low-infected
1-A6		25.2	25.84	25.52	H-4	Low-infected
1-B1		22.3	22.43	22.365	L-3	High-infected
1-B3		22.44	22.29	22.365	L-3	High-infected
1-B5		22.96	22.93	22.945	L-3	High-infected
1-B6		24.39	24.4	24.395	L-3	High-infected
1-C1		25.44	25.76	25.6	H-4	Low-infected
1-C2		#NA	35.37	35.37	H-4	Low-infected
1-C4		21.96	21.75	21.855	L-3	High-infected
1-C5		23.67	23.73	23.7	L-3	High-infected
1-C6		22.71	22.83	22.77	L-3	High-infected
1-D1		30.59	30.96	30.775	H-4	Low-infected
1-D2		31.12	30.12	30.62	H-4	Low-infected
1-D3		31.75	30.92	31.335	H-4	Low-infected
1-D4		24.08	24.54	24.31	L-3	High-infected
1-D5		24.21	24.76	24.485	H-4	Low-infected
1-D6		28.82	28.98	28.9	H-4	Low-infected
2-A1		31.79	31.78	31.785	H-4	Low-infected
2-A3		22.32	22.3	22.31	L-3	High-infected
2-A4		22.65	22.71	22.68	L-3	High-infected
2-A5		25.78	25.49	25.635	H-4	Low-infected
2-A6		22.25	22.3	22.275	L-3	High-infected
2-B1		31.15	32.18	31.665	H-4	Low-infected
2-B2		21.8	21.96	21.88	L-3	High-infected
2-B3		31.7	31.43	31.565	H-4	Low-infected
2-B4		20.19	20.04	20.115	L-3	High-infected
2-B5		23.07	22.89	22.98	L-3	High-infected
2-B6		21.64	20.78	21.21	L-3	High-infected
2-C1		23.24	22.9	23.07	L-3	High-infected
2-C2		24.95	24.2	24.575	H-4	Low-infected
2-C3		23.55	23.62	23.585	L-3	High-infected
2-C4		#NA	33.54	33.54	H-4	Low-infected
2-C5		30.42	29.84	30.13	H-4	Low-infected
2-C6		23.14	22.96	23.05	L-4	High-infected
2-D1		28.93	29.22	29.075	H-4	Low-infected
2-D2		24.41	24.45	24.43	L-4	High-infected
2-D3		23.83	24.16	23.995	L-4	High-infected
2-D5		22.62	22.88	22.75	L-4	High-infected
3-A1		25.75	25.59	25.67	H-4	Low-infected
3-A2		31.96	32.75	32.355	H-4	Low-infected
3-A3		24.91	25.02	24.965	H-4	Low-infected
3-A6		24.39	24.52	24.455	H-4	Low-infected
3-B5		26.53	27.33	26.93	H-4	Low-infected
3-B6		24.07	23.86	23.965	L-4	High-infected
3-C1		26.9	26.29	26.595	H-4	Low-infected
3-C2		27.47	27.56	27.515	H-4	Low-infected
3-C3		24.52	24.27	24.395	L-4	High-infected
3-C4		24.89	24.44	24.665	H-4	Low-infected
3-C5		31.1	29.74	30.42	H-4	Low-infected
3-C6		33.6	32.73	33.165	H-4	Low-infected
3-D2		35.98	34.01	34.995	H-4	Low-infected
3-D4		#NA	34.69	34.69	H-4	Low-infected
3-D5		23.61	23.14	23.375	L-4	High-infected
4-A2		24.25	23.49	23.87	L-4	High-infected
4-A5		23.64	24.02	23.83	L-4	High-infected
4-A6		#NA	35.7	35.7	H-4	Low-infected
4-B1		25.29	24.71	25	H-4	Low-infected
4-B2		24.93	25.28	25.105	H-4	Low-infected
4-B3		26.24	25.98	26.11	H-4	Low-infected
1-A1	R2-D4	34.35	#NA	34.35	H-4	Low-infected
1-A2		21.36	#NA	21.36	L-4	High-infected
1-A4		35.84	#NA	35.84	H-4	Low-infected
1-A5		24	#NA	24	L-4	High-infected
1-A6		22.18	#NA	22.18	L-4	High-infected
1-B3		23.57	23.58	23.575	L-4	High-infected
1-B4		21.93	21.93	21.93	L-4	High-infected
1-B5		#NA	35.82	35.82	H-4	Low-infected
1-B6		35.8	34.56	35.18	H-4	Low-infected
1-C2		30.89	30.35	30.62	H-4	Low-infected
1-C3		21.21	20.57	20.89	L-4	High-infected
1-C4		22.76	22.62	22.69	L-4	High-infected
1-C5		22.19	21.84	22.015	L-4	High-infected
1-C6		24	23.71	23.855	L-4	High-infected
1-D2		22.13	22.23	22.18	L-4	High-infected
1-D4		#NA	33.51	33.51	H-4	Low-infected
1-D5		20.25	20.61	20.43	L-4	High-infected
1-D6		22.4	22.53	22.465	L-4	High-infected
2-A3		33.58	#NA	33.58	H-5	Low-infected
2-A4		22.56	22.12	22.34	L-4	High-infected
2-A6		26.12	25.94	26.03	H-5	Low-infected
2-B4		20.91	20.96	20.935	L-4	High-infected
2-B5		22.81	22.78	22.795	L-4	High-infected
2-B6		22.34	22.19	22.265	L-4	High-infected
2-C1		32.72	32.37	32.545	H-5	Low-infected
2-C2		21.59	21.06	21.325	L-4	High-infected
2-C4		22.42	23.32	22.87	L-4	High-infected
2-C6		25.4	24.84	25.12	H-5	Low-infected
2-D1		23.45	23.29	23.37	L-4	High-infected
2-D2		22.43	21.6	22.015	L-4	High-infected
2-D3		20.56	20.6	20.58	L-4	High-infected
2-D4		20.38	20.38	20.38	L-4	High-infected
3-A3		20.71	20.91	20.81	L-4	High-infected
3-B1		21.1	21.23	21.165	L-4	High-infected
3-B2		19.17	19.07	19.12	L-4	High-infected
3-B3		19.54	19.52	19.53	L-4	High-infected
3-B4		20.05	20.18	20.115	L-4	High-infected
3-B5		34.28	35.23	34.755	H-5	Low-infected
3-C1		21.26	21.21	21.235	L-4	High-infected
3-C2		35.21	#NA	35.21	H-5	Low-infected
3-C3		21.17	21.56	21.365	L-4	High-infected
3-C4		21.88	21.8	21.84	L-4	High-infected
3-C5		23.2	22.72	22.96	L-4	High-infected
3-C6		21.78	21.81	21.795	L-4	High-infected
3-D2		19.79	18.99	19.39	L-4	High-infected
3-D3		32.27	32.12	32.195	H-5	Low-infected
3-D4		34.27	34.09	34.18	H-5	Low-infected
3-D5		35.29	#NA	35.29	H-5	Low-infected
3-D6		34.61	#NA	34.61	H-5	Low-infected
1-A1	R2-D5	22.44	#NA	22.44	L-4	High-infected
1-A2		21.96	#NA	21.96	L-4	High-infected
1-A3		23	#NA	23	L-4	High-infected
1-A5		23.46	#NA	23.46	L-4	High-infected
1-A6		22.13	#NA	22.13	L-4	High-infected
1-B1		24.72	#NA	24.72	H-5	Low-infected
1-B2		22.65	#NA	22.65	L-4	High-infected
1-B3		24.6	#NA	24.6	H-5	Low-infected
1-B4		23.82	#NA	23.82	L-4	High-infected
1-B5		22.09	#NA	22.09	L-4	High-infected
1-B6		22.23	#NA	22.23	L-5	High-infected
1-C2		26.01	#NA	26.01	H-5	Low-infected
1-C3		22.53	#NA	22.53	L-5	Low-infected
1-C4		24.56	#NA	24.56	H-5	Low-infected
1-C5		35.37	#NA	35.37	H-5	Low-infected
1-C6		23.5	#NA	23.5	L-5	High-infected
1-D1		20.78	#NA	20.78	L-5	High-infected
1-D2		35.92	#NA	35.92	H-5	Low-infected
2-A1		19.31	19.44	19.375	L-5	High-infected
2-A3		34.23	34.11	34.17	H-5	Low-infected
2-A4		31.16	31.31	31.235	H-5	Low-infected
2-A5		28.43	28.43	28.43	H-5	Low-infected
2-A6		31.63	31.57	31.6	H-5	Low-infected
2-B1		20.64	20.54	20.59	L-5	High-infected
2-B2		19.12	18.92	19.02	L-5	High-infected
2-B3		21.91	22.13	22.02	L-5	High-infected
2-B4		20.96	21.54	21.25	L-5	High-infected
2-C1		22.19	21.88	22.035	L-5	High-infected
2-C2		20.68	20.98	20.83	L-5	High-infected
2-C3		19.52	19.33	19.425	L-5	High-infected
2-C4		23.66	23.3	23.48	L-5	High-infected
2-C5		22.13	22.19	22.16	L-5	High-infected
2-C6		22.39	22.27	22.33	L-5	High-infected
2-D1		20.66	20.52	20.59	L-5	High-infected
2-D2		21.02	20.76	20.89	L-5	High-infected
2-D3		23.19	22.72	22.955	L-5	High-infected
2-D4		33.33	#NA	33.33	H-5	Low-infected
2-D5		33.51	#NA	33.51	H-5	Low-infected
2-D6		18.99	#NA	18.99	L-5	High-infected
